# Supplementary material for: Metagenomics reveals niche partitioning within the phototrophic zone of a microbial mat
Source: PLoS One. 2018 Sep 11;13(9):e0202792. doi: 10.1371/journal.pone.0202792 (PMC6133358; doi:10.1371/journal.pone.0202792)
Supplement: S1 File — Contains bin annotation and indexing information, and gene pathway annotation information. (XLSX) [file pone.0202792.s001.xlsx]

## Sheet: Bin mapping
Published bin	Internal bins	k29	k45	k63	Selected bin
1	k-bin num	15	10	7	k63.7
2		1	7	500	k29.1
3		24	11	8	k63.8
4		10	13	6	k29.10
5		35	25	14	k63.14
6		40	15	18	k63.18
7		20	16	12	k63.12
8		41	30		k29.41
9		13	21	3	k29.13
10		3	6		k45.6
11		19	19	1	k29.19
12		4	27		k45.27
13		16	8	2	k29.16
14		29	36	15	k63.15
15		36	1	501	k29.36
16		27	3		k29.27
17		25	20	4	k29.25
18		7	5		k29.7
19		11	4	10	k63.10
20		14	12		k29.14

## Sheet: K29.bins
k29 10k cutoff 0.35 eps dbscan scaffolds
final bin	number	bin	total_contigs	total_bp	completeness	total_duplicates	unique_duplicates	avg_len	max_len	mean_cov	est_phyla	phylum	closest match
1	19	15	729	6994982	99	48	23	9595.31	47026	139.378	2	Cyanobacteria	Bacteria;Cyanobacteria;unclassified (derived from Cyanobacteria);Oscillatoriales;unclassified (derived from Oscillatoriales);Coleofasciculus;Coleofasciculus chthonoplastes;Coleofasciculus chthonoplastes PCC 7420
2	1	1	195	6597960	99	19	8	33835.7	160645	25.3868	1	Cyanobacteria	Bacteria;Cyanobacteria;unclassified (derived from Cyanobacteria);Oscillatoriales;unclassified (derived from Oscillatoriales);Lyngbya;Lyngbya sp. PCC 8106;Lyngbya sp. PCC 8106
3	14	24	169	5162891	104	8	4	30549.7	152900	20.1088	2	Gammaproteobacteria	Bacteria;Proteobacteria;Gammaproteobacteria;Chromatiales;Chromatiaceae;Thiorhodovibrio;Thiorhodovibrio sp. 970;Thiorhodovibrio sp. 970
4	13	10	131	3019655	93	17	8	23050.8	99722	17.345	2	Gammaproteobacteria	Bacteria;Proteobacteria;Gammaproteobacteria;Chromatiales;Ectothiorhodospiraceae;Alkalilimnicola;Alkalilimnicola ehrlichii;Alkalilimnicola ehrlichii MLHE-1
5	40	35	236	3456959	94	30	15	14648.1	67844	17.2995	1	Bacteroidetes	Bacteria;Bacteroidetes;Bacteroidia;Bacteroidales;Marinilabiliaceae;Anaerophaga;Anaerophaga sp. HS1;Anaerophaga sp. HS1
6	47	40	109	3755224	72	25	12	34451.6	127531	16.65	8	Firmicutes	Bacteria;Gemmatimonadetes;Gemmatimonadetes;Gemmatimonadales;Gemmatimonadaceae;Gemmatimonas;Gemmatimonas aurantiaca;Gemmatimonas aurantiaca T-27
7	21	20	98	2921587	105	13	6	29812.1	113569	15.4219	3	Gammaproteobacteria	Bacteria;Proteobacteria;Gammaproteobacteria;Chromatiales;Ectothiorhodospiraceae;Thioalkalivibrio;Thioalkalivibrio sulfidophilus;Thioalkalivibrio sulfidophilus HL-EbGr7
8	43	41	32	2082648	88	2	1	65082.8	180905	14.7776	2	Gammaproteobacteria	Bacteria;Proteobacteria;Gammaproteobacteria;Chromatiales;Ectothiorhodospiraceae;Alkalilimnicola;Alkalilimnicola ehrlichii;Alkalilimnicola ehrlichii MLHE-1
9	17	13	216	5218179	96	16	8	24158.2	77547	14.5784	1	Cyanobacteria	Bacteria;Cyanobacteria;unclassified (derived from Cyanobacteria);Stigonematales;unclassified (derived from Stigonematales);Fischerella;-;-
10	4	3	252	3316949	80	0	0	13162.5	46821	12.2657	2	Alphaproteobacteria	Bacteria;Proteobacteria;Alphaproteobacteria;Rhodospirillales;Rhodospirillaceae;Rhodospirillum;Rhodospirillum rubrum;-
11	25	19	137	5526582	97	4	2	40340	177922	11.6581	2	Bacteroidetes	Bacteria;Bacteroidetes;Cytophagia;Cytophagales;Flammeovirgaceae;Marivirga;Marivirga tractuosa;Marivirga tractuosa DSM 4126
12	5	4	133	2429955	82	0	0	18270.3	84623	11.306	2	Bacteroidetes	Bacteria;Bacteroidetes;Flavobacteriia;Flavobacteriales;Cryomorphaceae;Fluviicola;Fluviicola taffensis;Fluviicola taffensis DSM 16823
13	22	16	201	5374660	101	24	12	26739.6	139141	10.5786	1	Bacteroidetes	Bacteria;Bacteroidetes;Cytophagia;Cytophagales;Flammeovirgaceae;Marivirga;Marivirga tractuosa;Marivirga tractuosa DSM 4126
14	33	29	64	2304015	91	12	6	36000.2	141351	9.82656	1	Bacteroidetes	Bacteria;Bacteroidetes;Flavobacteriia;Flavobacteriales;Flavobacteriaceae;Psychroflexus;Psychroflexus torquis;Psychroflexus torquis ATCC 700755
15	41	36	373	7155875	100	16	8	19184.7	116317	9.41652	1	Bacteroidetes	Bacteria;Bacteroidetes;Cytophagia;Cytophagales;Flammeovirgaceae;Marivirga;Marivirga tractuosa;Marivirga tractuosa DSM 4126
16	31	27	143	4102548	88	8	4	28689.1	83324	8.16746	2	Deltaproteobacteria	Bacteria;Proteobacteria;Deltaproteobacteria;Desulfobacterales;Desulfobulbaceae;Desulfotalea;Desulfotalea psychrophila;Desulfotalea psychrophila LSv54
17	29	25	33	3754560	105	8	4	113775	358039	7.68797	2	Bacteroidetes	Bacteria;Bacteroidetes;Flavobacteriia;Flavobacteriales;Flavobacteriaceae;Lacinutrix;Lacinutrix sp. 5H-3-7-4;Lacinutrix sp. 5H-3-7-4
18	6	7	76	3678667	88	10	5	48403.5	218059	7.37465	1	Bacteroidetes	Bacteria;Bacteroidetes;Bacteroidia;Bacteroidales;Marinilabiliaceae;Anaerophaga;Anaerophaga sp. HS1;Anaerophaga sp. HS1
19	15	11	130	3206918	68	6	3	24668.6	108956	7.05419	1	Bacteroidetes	Bacteria;Bacteroidetes;Cytophagia;Cytophagales;Flammeovirgaceae;Marivirga;Marivirga tractuosa;Marivirga tractuosa DSM 4126
20	18	14	131	3654332	101	14	7	27895.7	114266	6.01496	1	Gammaproteobacteria	Bacteria;Proteobacteria;Gammaproteobacteria;unclassified (derived from Gammaproteobacteria);unclassified (derived from Gammaproteobacteria);unclassified (derived from Gammaproteobacteria);marine gamma proteobacterium HTCC2143;marine gamma proteobacterium HTCC2143
	3	0	44221	157739619	109	3381	108	3567.07	199308	6.73597	39		Bacteria;Bacteroidetes;Flavobacteriia;Flavobacteriales;unclassified (derived from Flavobacteriales);unclassified (derived from Flavobacteriales);Flavobacteriales bacterium ALC-1;Flavobacteriales bacterium ALC-1
	7	5	158	1855211	71	2	1	11741.8	41806	4.7168	8	Firmicutes	Bacteria;Verrucomicrobia;Spartobacteria;unclassified (derived from Spartobacteria);unclassified (derived from Spartobacteria);Chthoniobacter;Chthoniobacter flavus;Chthoniobacter flavus Ellin428
	24	18	107	2196711	69	6	3	20530	64067	6.46073	1	Bacteroidetes	Bacteria;Bacteroidetes;Flavobacteriia;Flavobacteriales;unclassified (derived from Flavobacteriales);unclassified (derived from Flavobacteriales);Flavobacteriales bacterium ALC-1;Flavobacteriales bacterium ALC-1
	23	17	161	2354176	57	0	0	14622.2	44355	5.56599	1	Alphaproteobacteria	Bacteria;Proteobacteria;Alphaproteobacteria;Sphingomonadales;Erythrobacteraceae;Erythrobacter;Erythrobacter sp. NAP1;Erythrobacter sp. NAP1
	30	26	212	2079517	54	4	2	9809.04	35109	18.387	2	Alphaproteobacteria	Bacteria;Proteobacteria;Alphaproteobacteria;Rhodobacterales;Rhodobacteraceae;Roseobacter;Roseobacter sp. CCS2;Roseobacter sp. CCS2
	45	39	143	1949680	53	2	1	13634.1	53677	7.21922	3	Gammaproteobacteria	Bacteria;Proteobacteria;Gammaproteobacteria;Xanthomonadales;Xanthomonadaceae;Pseudoxanthomonas;Pseudoxanthomonas suwonensis;Pseudoxanthomonas suwonensis 11-1
	38	43	134	2397928	52	4	2	17895	83334	9.89261	2	Bacteroidetes	Bacteria;Bacteroidetes;Flavobacteriia;Flavobacteriales;unclassified (derived from Flavobacteriales);unclassified (derived from Flavobacteriales);Flavobacteriales bacterium ALC-1;Flavobacteriales bacterium ALC-1
	32	28	129	1737969	50	0	0	13472.6	41345	7.82961	1	Bacteroidetes	Bacteria;Bacteroidetes;Flavobacteriia;Flavobacteriales;Cryomorphaceae;Fluviicola;Fluviicola taffensis;Fluviicola taffensis DSM 16823
	11	9	165	2099433	49	8	4	12723.8	56061	4.99553	2	Bacteroidetes	Bacteria;Bacteroidetes;Flavobacteriia;Flavobacteriales;Flavobacteriaceae;Lacinutrix;Lacinutrix sp. 5H-3-7-4;Lacinutrix sp. 5H-3-7-4
	34	30	355	2966311	48	2	1	8355.81	28169	4.26857	1	Bacteroidetes	Bacteria;Bacteroidetes;Cytophagia;Cytophagales;Flammeovirgaceae;Marivirga;Marivirga tractuosa;Marivirga tractuosa DSM 4126
	37	33	228	2473227	46	4	2	10847.5	60046	11.5397	1	Gammaproteobacteria	Bacteria;Proteobacteria;Gammaproteobacteria;Chromatiales;Chromatiaceae;Marichromatium;Marichromatium purpuratum;Marichromatium purpuratum 984
	39	34	192	1927397	45	2	1	10038.5	40430	5.05785	2	Cyanobacteria	Bacteria;Cyanobacteria;unclassified (derived from Cyanobacteria);Oscillatoriales;unclassified (derived from Oscillatoriales);Moorea;Moorea producens;Moorea producens 3L
	53	46	120	985997	44	2	1	8216.64	32630	7.6822	2	Alphaproteobacteria	Bacteria;Proteobacteria;Alphaproteobacteria;Rhodospirillales;Rhodospirillaceae;Rhodospirillum;Rhodospirillum rubrum;-
	2	2	177	1634861	42	0	0	9236.5	38384	6.01022	7	Planctomycetes	Bacteria;Planctomycetes;Planctomycetia;Planctomycetales;Planctomycetaceae;Planctomyces;Planctomyces maris;Planctomyces maris DSM 8797
	44	37	71	1770394	40	0	0	24935.1	70122	6.62239	1	Bacteroidetes	Bacteria;Bacteroidetes;Flavobacteriia;Flavobacteriales;Cryomorphaceae;Fluviicola;Fluviicola taffensis;Fluviicola taffensis DSM 16823
	10	8	152	1377108	37	2	1	9059.92	29211	5.24984	1	Bacteroidetes	Bacteria;Bacteroidetes;Bacteroidia;Bacteroidales;Marinilabiliaceae;Anaerophaga;Anaerophaga thermohalophila;Anaerophaga thermohalophila DSM 12881
	9	6	202	2289378	36	0	0	11333.6	36160	6.7737	1	Gammaproteobacteria	Bacteria;Proteobacteria;Gammaproteobacteria;Chromatiales;Chromatiaceae;Thiorhodovibrio;Thiorhodovibrio sp. 970;Thiorhodovibrio sp. 970
	36	32	111	1390244	31	0	0	12524.7	51179	10.675	1	Alphaproteobacteria	Bacteria;Proteobacteria;Alphaproteobacteria;Sphingomonadales;Erythrobacteraceae;Erythrobacter;Erythrobacter sp. NAP1;Erythrobacter sp. NAP1
	54	47	27	239074	31	0	0	8854.59	30456	5.33506	1	Bacteroidetes	Bacteria;Bacteroidetes;Flavobacteriia;Flavobacteriales;Cryomorphaceae;Fluviicola;Fluviicola taffensis;Fluviicola taffensis DSM 16823
	49	42	80	639194	24	0	0	7989.93	29989	5.68089	1	Gammaproteobacteria	Bacteria;Proteobacteria;Gammaproteobacteria;Chromatiales;Chromatiaceae;Nitrosococcus;Nitrosococcus halophilus;Nitrosococcus halophilus Nc 4
	16	12	91	963485	17	0	0	10587.7	36369	14.8016	1	Alphaproteobacteria	Bacteria;Proteobacteria;Alphaproteobacteria;Sphingomonadales;Erythrobacteraceae;Erythrobacter;Erythrobacter sp. NAP1;Erythrobacter sp. NAP1
	48	54	109	1069337	16	0	0	9810.43	25485	8.1019	1	Bacteroidetes	Bacteria;Bacteroidetes;Flavobacteriia;Flavobacteriales;Flavobacteriaceae;Muricauda;Muricauda ruestringensis;Muricauda ruestringensis DSM 13258
	66	52	75	900197	15	0	0	12002.6	41565	13.5938	1	Alphaproteobacteria	Bacteria;Proteobacteria;Alphaproteobacteria;Sphingomonadales;Erythrobacteraceae;Erythrobacter;Erythrobacter sp. NAP1;Erythrobacter sp. NAP1
	28	23	112	854093	14	0	0	7625.83	22517	4.77694	1	Chloroflexi	Bacteria;Chloroflexi;Chloroflexi;Chloroflexales;Chloroflexaceae;Chloroflexus;Chloroflexus aggregans;Chloroflexus aggregans DSM 9485
	69	60	83	496252	13	0	0	5978.94	16751	4.37207	1	Planctomycetes	Bacteria;Planctomycetes;Planctomycetia;Planctomycetales;Planctomycetaceae;Rhodopirellula;Rhodopirellula baltica;Rhodopirellula baltica SH 1
	27	22	36	612658	9	0	0	17018.3	38812	6.80802	1	Bacteroidetes	Bacteria;Bacteroidetes;Bacteroidia;Bacteroidales;Marinilabiliaceae;Anaerophaga;Anaerophaga thermohalophila;Anaerophaga thermohalophila DSM 12881
	65	67	26	204255	8	0	0	7855.96	19387	8.06521	2	Gammaproteobacteria	Bacteria;Proteobacteria;Gammaproteobacteria;Methylococcales;Methylococcaceae;Methylococcus;Methylococcus capsulatus;Methylococcus capsulatus str. Bath
	50	63	17	148866	7	0	0	8756.82	23816	7.43956	1	Actinobacteria	Bacteria;Lentisphaerae;Lentisphaeria;unclassified (derived from Lentisphaeria);Victivallaceae;Victivallis;Victivallis vadensis;Victivallis vadensis ATCC BAA-548
	56	65	5	70899	7	0	0	14179.8	27158	5.46414	1	Deltaproteobacteria	Bacteria;Proteobacteria;Deltaproteobacteria;Desulfobacterales;Desulfobulbaceae;Desulfotalea;Desulfotalea psychrophila;Desulfotalea psychrophila LSv54
	55	48	32	381790	5	0	0	11930.9	23839	5.91173	1	Bacteroidetes	Bacteria;Bacteroidetes;Flavobacteriia;Flavobacteriales;Cryomorphaceae;Fluviicola;Fluviicola taffensis;Fluviicola taffensis DSM 16823
	58	49	28	159613	4	0	0	5700.46	11768	4.37115	2	Planctomycetes	Bacteria;Planctomycetes;Planctomycetia;Planctomycetales;Planctomycetaceae;Rhodopirellula;Rhodopirellula baltica;Rhodopirellula baltica SH 1
	12	58	37	220387	3	0	0	5956.4	15305	5.18463	1	Gammaproteobacteria	Bacteria;Proteobacteria;Gammaproteobacteria;Chromatiales;Ectothiorhodospiraceae;Alkalilimnicola;Alkalilimnicola ehrlichii;Alkalilimnicola ehrlichii MLHE-1
	60	50	7	92289	3	0	0	13184.1	26307	14.1726	1	Alphaproteobacteria	Bacteria;Proteobacteria;Alphaproteobacteria;Sphingomonadales;Erythrobacteraceae;Erythrobacter;Erythrobacter sp. NAP1;Erythrobacter sp. NAP1
	20	55	6	79181	2	0	0	13196.8	22034	4.62327	1	Bacteroidetes	Bacteria;Bacteroidetes;Bacteroidia;Bacteroidales;Marinilabiliaceae;Anaerophaga;Anaerophaga thermohalophila;Anaerophaga thermohalophila DSM 12881
	26	21	14	117616	2	0	0	8401.14	18188	7.46355	1	Alphaproteobacteria	Bacteria;Proteobacteria;Alphaproteobacteria;Rhodospirillales;Rhodospirillaceae;Magnetospirillum;Magnetospirillum gryphiswaldense;Magnetospirillum gryphiswaldense MSR-1
	46	73	7	79177	2	0	0	11311	18402	15.3329	1	Alphaproteobacteria	Bacteria;Proteobacteria;Alphaproteobacteria;Sphingomonadales;Erythrobacteraceae;Erythrobacter;Erythrobacter sp. NAP1;Erythrobacter sp. NAP1
	61	64	7	95670	2	0	0	13667.1	25824	7.43211	1	Bacteroidetes	Bacteria;Bacteroidetes;Flavobacteriia;Flavobacteriales;unclassified (derived from Flavobacteriales);unclassified (derived from Flavobacteriales);Flavobacteriales bacterium ALC-1;Flavobacteriales bacterium ALC-1
	63	57	5	134982	2	0	0	26996.4	54299	8.47596	1	Bacteroidetes	Bacteria;Bacteroidetes;Cytophagia;Cytophagales;Flammeovirgaceae;Marivirga;Marivirga tractuosa;Marivirga tractuosa DSM 4126
	64	69	9	74243	2	0	0	8249.22	14448	4.10956	1	Bacteroidetes	Bacteria;Bacteroidetes;Flavobacteriia;Flavobacteriales;Cryomorphaceae;Fluviicola;Fluviicola taffensis;Fluviicola taffensis DSM 16823
	68	62	12	117194	2	0	0	9766.17	14128	6.00375	1	Gammaproteobacteria	Bacteria;Proteobacteria;Gammaproteobacteria;Chromatiales;Ectothiorhodospiraceae;Halorhodospira;Halorhodospira halophila;Halorhodospira halophila SL1
	70	66	7	70046	2	0	0	10006.6	21270	13.4916	1	Alphaproteobacteria	Bacteria;Proteobacteria;Alphaproteobacteria;Sphingomonadales;Erythrobacteraceae;Erythrobacter;Erythrobacter sp. NAP1;Erythrobacter sp. NAP1
	71	59	7	173483	2	0	0	24783.3	54867	13.6353	0	None	Bacteria;Proteobacteria;Betaproteobacteria;Rhodocyclales;Rhodocyclaceae;Azospira;Azospira oryzae;Dechlorosoma suillum PS
	73	71	3	58048	2	0	0	19349.3	26622	6.90147	1	Bacteroidetes	Bacteria;Bacteroidetes;Flavobacteriia;Flavobacteriales;unclassified (derived from Flavobacteriales);unclassified (derived from Flavobacteriales);Flavobacteriales bacterium ALC-1;Flavobacteriales bacterium ALC-1
	35	31	26	186259	1	0	0	7163.81	23184	3.90482	1	Bacteroidetes	Bacteria;Bacteroidetes;Bacteroidia;Bacteroidales;Marinilabiliaceae;Anaerophaga;Anaerophaga sp. HS1;Anaerophaga sp. HS1
	51	44	3	54205	1	0	0	18068.3	30795	4.99756	0	None	#N/A
	57	68	4	107820	1	0	0	26955	45614	7.75359	0	None	#N/A
	59	72	20	119983	1	0	0	5999.15	15308	4.80555	1	Planctomycetes	Bacteria;Planctomycetes;Planctomycetia;Planctomycetales;Planctomycetaceae;Rhodopirellula;Rhodopirellula baltica;Rhodopirellula baltica WH47
	62	51	8	75267	1	0	0	9408.38	18943	7.56015	0	None	#N/A
	74	70	5	58617	1	0	0	11723.4	26395	7.26506	0	None	#N/A
	8	53	10	114300	0	0	0	11430	27038	13.946	0	None	#N/A
	42	38	3	35022	0	0	0	11674	13119	10.3111	0	None	#N/A
	52	45	4	96820	0	0	0	24205	56775	11.1639	0	None	#N/A
	67	56	7	77756	0	0	0	11108	20406	101.099	0	None	#N/A
	72	61	4	57208	0	0	0	14302	20600	8.11701	0	None	#N/A

## Sheet: k45.bins
k45 10k cutoff EPS 0.35 DBSCAN SVM results
final bin	number	bin	total_contigs	total_bp	completeness	total_duplicates	unique_duplicates	avg_len	max_len	mean_cov	est_phyla	phylum
1	13	10	754	7541227	99	77	33	10001.6	73518	129.396	1	Cyanobacteria
2	10	7	177	6759794	73	39	15	38190.9	199489	24.4336	1	Cyanobacteria
3	14	11	192	5675278	102	19	9	29558.7	141103	23.3225	1	Gammaproteobacteria
4	16	13	138	3096764	93	30	14	22440.3	88219	16.1005	2	Gammaproteobacteria
5	30	25	216	3405917	90	86	42	15768.1	74969	17.364	1	Bacteroidetes
6	18	15	149	3862992	103	35	16	25926.1	131258	16.243	5	Firmicutes
7	19	16	122	3017567	104	56	26	24734.2	72184	14.0135	4	Gammaproteobacteria
8	35	30	20	852260	24	2	1	42613	138413	12.7005	1	Gammaproteobacteria
9	24	21	237	5410871	97	25	11	22830.7	123645	14.082	1	Cyanobacteria
10	8	6	250	3057280	84	6	3	12229.1	50388	12.3886	1	Alphaproteobacteria
11	22	19	172	5903314	97	23	11	34321.6	111132	10.9615	1	Bacteroidetes
12	27	27	149	2626434	90	8	4	17627.1	73331	11.1263	1	Bacteroidetes
13	11	8	234	5695542	101	70	30	24339.9	112822	10.3051	1	Bacteroidetes
14	40	36	49	1660263	67	10	5	33882.9	106946	9.66498	1	Bacteroidetes
15	3	1	471	6970463	96	39	18	14799.3	86063	9.09366	1	Bacteroidetes
16	5	3	214	3883256	94	47	22	18146.1	71518	7.68963	1	Deltaproteobacteria
17	23	20	29	3749226	101	21	10	129284	560986	7.65469	1	Bacteroidetes
18	1	5	87	3676245	85	8	4	42255.7	318301	7.28355	1	Bacteroidetes
19	6	4	127	3049734	90	26	13	24013.7	100688	7.00196	1	Bacteroidetes
20	15	12	169	1677378	64	6	3	9925.31	38222	6.0269	2	Gammaproteobacteria
	2	0	33778	121977204	109	2840	108	3611.14	320198	8.50495	19
	12	9	133	2174387	71	12	6	16348.8	51188	9.89749	1	Bacteroidetes
	21	18	233	2099984	64	20	10	9012.81	32187	18.0015	1	Alphaproteobacteria
	4	2	229	2049683	55	14	7	8950.58	38477	11.3759	2	Gammaproteobacteria
	44	39	130	1680276	47	8	4	12925.2	58785	6.19564	1	Bacteroidetes
	46	40	12	168107	41	0	0	14008.9	27564	7.81563	1	Gammaproteobacteria
	33	28	124	1762534	36	10	5	14214	116641	10.0429	1	Alphaproteobacteria
	26	23	85	1436582	35	2	1	16901	75536	6.65522	1	Bacteroidetes
	31	26	18	1112654	35	6	3	61814.1	170823	13.8974	1	Gammaproteobacteria
	17	14	116	1312051	31	7	3	11310.8	35254	12.8567	1	Alphaproteobacteria
	48	42	42	417210	16	6	3	9933.57	34293	7.96644	1	Bacteroidetes
	43	38	41	381072	13	2	1	9294.44	34534	7.52357	1	Bacteroidetes
	7	29	45	463379	12	0	0	10297.3	25920	14.568	1	Alphaproteobacteria
	49	43	52	488870	12	0	0	9401.35	20061	7.98735	1	Bacteroidetes
	28	24	18	363417	11	6	3	20189.8	75199	9.91728	1	Cyanobacteria
	38	33	29	267823	11	0	0	9235.28	18910	7.42506	1	Bacteroidetes
	9	51	32	370358	10	0	0	11573.7	29296	7.61645	1	Bacteroidetes
	25	22	41	455656	9	0	0	11113.6	37864	7.46839	1	Gammaproteobacteria
	57	49	19	224043	9	0	0	11791.7	27355	7.34829	1	Gammaproteobacteria
	36	31	22	325411	6	0	0	14791.4	89916	7.25074	1	Bacteroidetes
	59	57	18	146508	6	0	0	8139.33	19617	6.73078	1	Gammaproteobacteria
	52	52	18	159237	4	0	0	8846.5	21442	6.77506	1	Gammaproteobacteria
	20	17	5	130487	3	2	1	26097.4	64781	5.84524	1	Bacteroidetes
	42	37	7	229006	3	2	1	32715.1	57409	8.43531	0	None
	47	41	6	64582	3	0	0	10763.7	14083	14.4072	1	Alphaproteobacteria
	55	47	7	79137	3	0	0	11305.3	17302	8.25501	0	None
	39	34	6	91198	2	0	0	15199.7	26065	64.8793	0	None
	45	53	15	143314	2	0	0	9554.27	23963	108.36	1	Cyanobacteria
	51	45	13	132793	2	0	0	10214.8	21306	14.435	0	None
	53	46	13	185123	2	0	0	14240.2	42264	5.4048	1	Bacteroidetes
	34	50	11	82712	1	0	0	7519.27	13009	6.93294	1	Gammaproteobacteria
	54	56	11	97679	1	2	1	8879.91	17608	5.26444	1	Bacteroidetes
	56	48	25	174528	1	0	0	6981.12	22395	4.96388	0	None
	29	58	5	66661	0	0	0	13332.2	22635	14.8687	0	None
	32	55	6	68868	0	0	0	11478	16597	11.5271	0	None
	37	32	6	74387	0	0	0	12397.8	20836	5.89588	0	None
	41	35	14	155574	0	0	0	11112.4	18693	7.20674	0	None
	50	44	4	57179	0	0	0	14294.8	17694	4.76455	0	None
	58	54	4	47086	0	0	0	11771.5	17710	6.09105	0	None

## Sheet: k63.bins
k63 5k cutoff EPS 0.45 DBSCAN SVM results
final bin	number	bin	total_contigs	total_bp	completeness	total_duplicates	unique_duplicates	avg_len	max_len	mean_cov	est_phyla	phylum
1	9	7	1144	8095245	93	19	9	7076.26	42540	118.325	1	Cyanobacteria
2	8	500	209	6877753	98	25	11	32907.9	158493	23.0074	1	Cyanobacteria
3	10	8	273	5230465	104	8	4	19159.2	108513	19.2035	1	Gammaproteobacteria
4	7	6	251	2998058	100	40	20	11944.5	43755	16.9685	1	Gammaproteobacteria
5	18	14	356	4131753	95	10	5	11606	52290	16.5991	1	Bacteroidetes/Chlorobi group
6	21	18	320	3100731	91	4	2	9689.78	66073	17.4627	3	Gemmatimonadetes
7	16	12	248	2438706	97	12	6	9833.49	55468	15.5175	2	Gammaproteobacteria
9	4	3	400	5380673	100	45	22	13451.7	59096	14.249	1	Cyanobacteria
11	2	1	242	6152492	96	12	6	25423.5	103324	10.6931	1	Bacteroidetes/Chlorobi group
13	3	2	382	5059730	98	70	31	13245.4	79578	10.8865	2	Bacteroidetes/Chlorobi group
14	19	15	129	2184538	91	6	2	16934.4	60228	9.69621	1	Bacteroidetes/Chlorobi group
15	6	501	795	4687384	76	6	3	5896.08	33164	9.513	1	Bacteroidetes/Chlorobi group
17	5	4	95	3533936	102	14	7	37199.3	267627	7.44493	1	Bacteroidetes/Chlorobi group
19	12	10	356	2991599	86	2	1	8403.37	48556	6.95043	1	Bacteroidetes/Chlorobi group
	1	0	18891	60211496	108	1228	107	3187.31	151764	12.0118	15
	20	16	213	2194286	73	8	4	10301.8	66713	10.8032	1	Bacteroidetes/Chlorobi group
	14	17	245	1884050	64	12	6	7690	29302	10.0852	1	Bacteroidetes/Chlorobi group
	11	9	240	3678403	60	5	2	15326.7	60795	7.15641	1	Bacteroidetes/Chlorobi group
	29	25	297	1741627	56	0	0	5864.06	29770	8.47166	1	delta/epsilon subdivisions
	25	21	78	2070079	53	16	8	26539.5	124472	12.9357	2	Gammaproteobacteria
	17	13	349	1609862	44	0	0	4612.78	26705	12.8463	1	Alphaproteobacteria
	24	20	173	967864	28	2	1	5594.59	40529	10.328	1	Alphaproteobacteria
	13	11	147	595536	25	4	2	4051.26	12320	18.5766	1	Alphaproteobacteria
	33	26	118	519133	19	0	0	4399.43	15812	11.4423	1	Gammaproteobacteria
	27	22	96	546543	16	0	0	5693.16	18454	6.77264	1	Bacteroidetes/Chlorobi group
	30	24	87	500523	12	0	0	5753.14	15769	13.1761	1	Alphaproteobacteria
	54	37	17	80953	11	0	0	4761.94	13974	5.9708	1	Bacteroidetes/Chlorobi group
	55	39	12	58668	9	0	0	4889	8884	19.4149	1	Alphaproteobacteria
	56	40	31	159042	6	0	0	5130.39	15218	8.12788	2	Bacteroidetes/Chlorobi group
	23	19	28	128602	5	0	0	4592.93	12035	6.34186	1	Bacteroidetes/Chlorobi group
	35	31	20	87343	3	0	0	4367.15	10412	7.8768	1	Bacteroidetes/Chlorobi group
	44	48	8	56380	3	0	0	7047.5	11805	9.65083	1	Bacteroidetes/Chlorobi group
	15	58	5	92125	2	4	2	18425	28617	55.34	1	Cyanobacteria
	49	35	4	31227	2	0	0	7806.75	10243	10.6232	1	Bacteroidetes/Chlorobi group
	62	52	11	54754	2	0	0	4977.64	7940	14.4008	1	Alphaproteobacteria
	64	62	7	42410	2	0	0	6058.57	10958	13.8967	1	Alphaproteobacteria
	26	63	6	42404	1	0	0	7067.33	13612	6.95484	1	Bacteroidetes/Chlorobi group
	28	23	17	112038	1	0	0	6590.47	16240	14.7278	1	Alphaproteobacteria
	34	27	6	47573	1	0	0	7928.83	13737	12.0349	1	Bacteroidetes/Chlorobi group
	41	32	6	57321	1	0	0	9553.5	15431	19.026	1	Gammaproteobacteria
	42	44	10	41577	1	0	0	4157.7	7525	5.9439	1	Bacteroidetes/Chlorobi group
	43	33	8	59313	1	0	0	7414.12	12326	86.4672	1	Cyanobacteria
	46	60	8	36740	1	0	0	4592.5	6694	14.3202	1	Alphaproteobacteria
	47	50	13	80670	1	0	0	6205.39	13228	14.7794	1	Alphaproteobacteria
	57	45	18	79581	1	0	0	4421.17	10891	7.91023	1	Bacteroidetes/Chlorobi group
	58	42	14	80249	1	0	0	5732.07	11732	13.4035	1	Alphaproteobacteria
	63	49	32	145534	1	0	0	4547.94	11281	11.622	1	Gammaproteobacteria
	65	56	5	31316	1	0	0	6263.2	15013	14.1784	1	Alphaproteobacteria
	22	38	10	67161	0	0	0	6716.1	9430	12.1944	0	None
	31	41	8	68179	0	0	0	8522.38	17692	16.7182	0	None
	32	46	10	57668	0	0	0	5766.8	10721	7.95971	0	None
	36	28	17	114985	0	0	0	6763.82	10749	13.5913	0	None
	37	29	5	51647	0	0	0	10329.4	14384	17.3298	0	None
	38	30	24	111357	0	0	0	4639.88	20526	6.68684	0	None
	39	53	5	39623	0	0	0	7924.6	16936	13.3782	0	None
	40	54	5	26765	0	0	0	5353	6744	6.89576	0	None
	45	34	9	54119	0	0	0	6013.22	14766	15.3119	0	None
	48	36	4	56380	0	0	0	14095	27697	12.6829	0	None
	50	61	7	35001	0	0	0	5000.14	8142	12.4506	0	None
	51	51	3	24315	0	0	0	8105	9833	9.86299	0	None
	52	47	6	43177	0	0	0	7196.17	15120	10.3169	0	None
	53	59	4	22442	0	0	0	5610.5	6808	13.3412	0	None
	59	57	5	31558	0	0	0	6311.6	10642	6.74489	0	None
	60	55	4	42112	0	0	0	10528	17681	60.4474	0	None
	61	43	8	41203	0	0	0	5150.38	7363	8.82969	0	None

## Sheet: Gene selection criteria
Gene Symbol	Gene Name	Subsystem Role	Selection Criteria
BCS	cellulose synthase	Carbohydrate Cycling	Cellulose synthesis KEGG results
PGM	phosphoglucomutase	Carbohydrate Cycling	Cellulose synthesis KEGG results
PMM-PGM	phosphomannomutase/phosphoglucomutase	Carbohydrate Cycling	Cellulose synthesis KEGG results
UGP	UTP--glucose-1-phosphate uridylyltransferase	Carbohydrate Cycling	Cellulose synthesis KEGG results
CEL	Cellulase / Endoglucanase	Carbohydrate Cycling	Cellulose synthesis KEGG results
CELM	cellulase M	Carbohydrate Cycling	Cellulose synthesis KEGG results
CBH	cellulose 1,4-beta-cellobiosidase	Carbohydrate Cycling	Cellulose synthesis KEGG results
BGL	beta-glucosidase	Carbohydrate Cycling	Cellulose synthesis KEGG results
GH	glycosyl hydrolase	Carbohydrate Cycling	Cellulose synthesis KEGG results
GLGC	glucose-1-phosphate adenylyltransferase	Carbohydrate Cycling	Cabon Cycling KEGG results
GLGA	glycogen synthase	Carbohydrate Cycling	Cabon Cycling KEGG results
GLGB	1,4-alpha-glucan branching enzyme	Carbohydrate Cycling	Cabon Cycling KEGG results
PYG	glycogen phosphorylase	Carbohydrate Cycling	Cabon Cycling KEGG results
TREX	glycogen operon protein	Carbohydrate Cycling	Cabon Cycling KEGG results
TREY	maltooligosyltrehalose synthase	Carbohydrate Cycling	Cabon Cycling KEGG results
TREZ	maltooligosyltrehalose trehalohydrolase	Carbohydrate Cycling	Cabon Cycling KEGG results
TRES	ttrehalose synthase	Carbohydrate Cycling	Cabon Cycling KEGG results
AGL	glycogen debranching enzyme	Carbohydrate Cycling	Cabon Cycling KEGG results
MAL	4-alpha-glucanotransferase	Carbohydrate Cycling	Cabon Cycling KEGG results
MGAM	maltase-glucoamylase	Carbohydrate Cycling	Cabon Cycling KEGG results
GAA	alpha-glucosidase	Carbohydrate Cycling	Cabon Cycling KEGG results
DSR	dissimilatory sulfite reductase	Sulfur Cycling	Evidence sulfur manipulation
APR	adenylylsulfate reductase	Sulfur Cycling	Evidence sulfur manipulation
SOX	sulfite oxidase	Sulfur Cycling	Evidence sulfur manipulation
MVH	methyl viologen-reducing hydrogenase	Sulfur Cycling	Evidence for SRB
NIF	nitrogenase	Nitrogen Cycling	Evidence nitrogen fixation
NAR	nitrate reductase	Nitrogen Cycling	Evidence denitrification
NOS	nitrous-oxide reductase	Nitrogen Cycling	Evidence denitrification
PSA	photosystem I P700 chlorophyll a apoprotein A1	Photosystem	Evidence photosystem I
PSB	photosystem II protein D1;photosystem II protein D2	Photosystem	Evidence photosystem II
PUF	photosynthetic reaction center	Photosystem	Evidence bacterial PRC
PSC	photosystem P840 reaction center	Photosystem	Evidence bacterial PRC
CHL	chlorophyll synthase;bacteriochlorophyll a synthase	Photosystem	Evidence phototrophy
BCH	bacteriochlorophyll c synthase	Photosystem	Evidence bacterial photosynthesis
RBC	ribulose bisphosphate carboxylase	Autotrophy	Evidence carbon fixation
CAH	carbonic anhydrase	Autotrophy	Evidence carbon fixation
CCM	carboxysome microcompartment protein	Autotrophy	Evidence carbon fixation
APCC	acetyl-CoA carboxylase and/or propionyl-CoA carboxylase	Autotrophy	Evidence gluconeogenesis
COO	carbon monoxide dehydrogenase	Autotrophy	Evidence carbon fixation
CCON	cytochrome c oxidase	Heterotrophy	Evidence respiratory terminal oxygen
KOR	2-oxoglutarate synthase	Heterotrophy	Evidence TCA cycle
ENS	enolase;phosphopyruvate hydratase	Heterotrophy	Evidence fermentation
PYK	pyruvate kinase	Heterotrophy	Evidence fermentation
PGD	6-phosphoglucanate dehydrogenase	Heterotrophy	Evidence fermentation
MCR	methyl-coenzyme M reductase	Heterotrophy	Evidence methanogenesis / methane oxidation

## Sheet: Fig 2 search terms
abbreviation	name	chain or subunit	code	subunit	EC	KO	exclude	nested
BCS	cellulose synthase|cellulose synthase (UDP\-forming)|UDP\-glucose\-\-\-beta\-glucan glucosyltransferase|UDP\-glucose\-cellulose glucosyltransferase|GS\-I|beta\-1,4\-glucosyltransferase|uridine diphosphoglucose\-1,4\-beta\-glucan glucosyltransferase|beta\-1,4\-glucan synthase|beta\-1,4\-glucan synthetase|beta\-glucan synthase|1,4\-beta\-D\-glucan synthase|1,4\-beta\-glucan synthase|glucan synthase…		bcs	A	2.4.1.12	K00694
PGM	phosphoglucomutase|glucose phosphomutase|phosphoglucose mutase		pgm		5.4.2.2	K01835	beta|phosphomannomutase
PMM-PGM	phosphomannomutase|phosphoglucomutase|phosphopentomutase		pmm;pgm	12	5.4.2.2;5.4.2.8;5.4.2.7	K15778|K15779	beta
UGP	UTP\-\-glucose\-1\-phosphate uridylyltransferase|UTP\-\-\-glucose\-1\-phosphate uridylyltransferase|UDP glucose pyrophosphorylase|glucose\-1\-phosphate uridylyltransferase|UDPG phosphorylase|UDPG pyrophosphorylase|uridine 5'\-diphosphoglucose pyrophosphorylase|uridine diphosphoglucose pyrophosphorylase|uridine diphosphate\-D\-glucose pyrophosphorylase|uridine\-diphosphate glucose pyrophosphorylase		gal	UF	2.7.7.9	K00963
CEL	endoglucanase|cellulase|endo\-1,4\-beta\-D\-glucanase|beta\-1,4\-glucanase|beta\-1,4\-endoglucan hydrolase|celluase A|cellulosin AP|endoglucanase D|celludextrinase|avicelase|pancellase SS|1,4\-(1,3|1,4)\-beta\-D\-glucan 4\-glucanohydrolase		cel	AB	3.2.1.4	K01179|K19356|K19357	cellulose M
CBH	cellulose 1,4\-beta\-cellobiosidase|exo\-cellobiohydrolase|beta\-1,4\-glucan cellobiohydrolase|beta\-1,4\-glucan cellobiosylhydrolase|1,4\-beta\-glucan cellobiosidase|exoglucanase|avicelase|CBH 1|cellobiohydrolase I|cellobiohydrolase|exo\-beta\-1,4\-glucan cellobiohydrolase|1,4\-beta\-D\-glucan|cellobiohydrolase|cellobiosidase		cbh		3.2.1.91	K01225
BGL	beta\-glucosidase|gentiobiase|cellobiase|emulsin|elaterase|aryl\-beta\-glucosidase|beta\-D\-glucosidase|beta\-glucoside glucohydrolase|arbutinase|amygdalinase|p\-nitrophenyl beta\-glucosidase|primeverosidase|amygdalase|linamarase|salicilinase|beta\-1,6\-glucosidase		bgl	XB	3.2.1.21	K01188|K05349
DAH	dodecanoyl\-\[acyl\-carrier\-protein\] hydrolase|lauryl\-acyl\-carrier\-protein hydrolase|dodecanoyl\-acyl\-carrier\-protein hydrolase|dodecyl\-acyl\-carrier protein hydrolase|dodecanoyl\-\[acyl\-carrier protein\] hydrolase|dodecanoyl\-\[acyl\-carrier\-protein\] hydrolase				3.1.2.21
GH	glycosyl hydrolase						BNR	family 9|family 57|family 15|family 38|family 88|family 10|family 3|family 5
CELM	cellulase M
GLGC	glucose\-1\-phosphate adenylyltransferase|ADP glucose pyrophosphorylase|glucose 1\-phosphate adenylyltransferase|adenosine diphosphate glucose pyrophosphorylase|adenosine diphosphoglucose pyrophosphorylase|ADP\-glucose pyrophosphorylase|ADP\-glucose synthase|ADP\-glucose synthetase|ADPG pyrophosphorylase|ADP:alpha\-D\-glucose\-1\-phosphate adenylyltransferase		glg	C	2.7.7.27	K00975
GLGA	glycogen synthase|starch synthase (glycosyl\-transferring)|ADP\-glucose\-\-\-starch glucosyltransferase|adenosine diphosphate glucose\-starch glucosyltransferase|adenosinediphosphoglucose\-starch glucosyltransferase|ADP\-glucose starch synthase|ADP\-glucose synthase|ADP\-glucose transglucosylase|ADP\-glucose\-starch glucosyltransferase|ADPG starch synthetase|ADPG\-starch glucosyltransferase|starc…		glg	A	2.4.1.21	K00703|K16148
GLGB	1,4\-alpha\-glucan branching enzyme|amylo\-(1,4\->1,6)\-transglycosylase|Q\-enzyme|alpha\-glucan\-branching glycosyltransferase|amylose isomerase|enzymatic branching factor|branching glycosyltransferase|enzyme Q|glucosan transglycosylase|glycogen branching enzyme|plant branching enzyme|alpha\-1,4\-glucan:alpha\-1,4\-glucan\-6\-glycosyltransferase|starch branching enzyme|1,4\-alpha\-D\-glucan:1,4\…		glg	B	2.4.1.18	K00700|K16149
PYG	glycogen phosphorylase|muscle phosphorylase a and b|amylophosphorylase|amylopectin phosphorylase|glucan phosphorylase|alpha\-glucan phosphorylase|1,4\-alpha\-glucan phosphorylase|glucosan phosphorylase|granulose phosphorylase|maltodextrin phosphorylase|muscle phosphorylase|myophosphorylase|potato phosphorylase|starch phosphorylase|1,4\-alpha\-D\-glucan:phosphate alpha\-D\-glucosyltransferase		glg	P	2.4.1.1	K00688
TREX	glycogen operon protein		glg;tre	X	3.2.1.-	K02438
TREY	(1\->4)\-alpha\-D\-glucan 1\-alpha\-D\-glucosylmutase|maltooligosyltrehalose synthase		glg;tre	Y	5.4.99.15	K06044
TREZ	maltooligosyltrehalose trehalohydrolase		glg;tre	Z	3.2.1.141	K01236
TRES	maltose alpha\-D\-glucosyltransferase|trehalose synthase|maltose glucosylmutase		tre	S	5.4.99.16	K05343
AGL	glycogen debranching enzyme		glg	X	3.2.1.33;2.4.1.25	K01196
MAL	4\-alpha\-glucanotransferase|dextrin glycosyltransferase|debranching enzyme maltodextrin glycosyltransferase|amylomaltase|dextrin transglycosylase|1,4\-alpha\-D\-glucan:1,4\-alpha\-D\-glucan 4\-alpha\-D\-glycosyltransferase		mal	Q	2.4.1.25	K00705
MGAM	maltase\-glucoamylase		MGAM		3.2.1.3;3.2.1.20	K12047
GAA	alpha\-glucosidase|glucoinvertase|glucosidosucrase|maltase\-glucoamylase|alpha\-glucopyranosidase|glucosidoinvertase|alpha\-D\-glucosidase|alpha\-glucoside hydrolase|alpha\-1,4\-glucosidase|lysosomal alpha\-glucosidase|neutral alpha\-glucosidase C		malZ;GAA;GANC;yihQ		3.2.1.20	K01187|K12316|K12317|K15922

## Sheet: Fig 2 search results
bin	log 2 median	BCS	PGM	PMM-PGM	UGP	CEL	CBH	BGL	DAH	GH	CELM	GLGC	GLGA	GLGB	PYG	TREX	TREY	TREZ	TRES	AGL	MAL	MGAM	GAA
1.12843e+06	filamentous cyanobacterium ESFC-1	0	1	2	1	0	0	0	0	0	1	1	2	1	1	0	0	0	0	0	1	0	2
k29.1	Lyngbya sp. PCC 8106	1	2	3	1	0	1	2	0	0	1	1	2	4	2	3	1	0	4	3	3	0	0
k29.13	Cyanobacteria	1	2	3	0	0	1	3	0	0	2	1	2	3	1	2	0	0	0	2	2	0	3
k63.7	Coleofasciculus chthonoplastes PCC 7420	3	0	4	2	4	1	1	0	0	2	1	2	5	4	1	0	0	1	1	2	0	6
BCS	cellulose synthase
PGM	phosphoglucomutase
PMM-PGM	phosphomannomutase
UGP	UTP--glucose-1-phosphate uridylyltransferase
CEL	endoglucanase
CBH	cellulose 1,4-beta-cellobiosidase
BGL	beta-glucosidase
DAH	dodecanoyl-[acyl-carrier-protein] hydrolase
GH	glycosyl hydrolase
CELM	cellulase M
GLGC	glucose-1-phosphate adenylyltransferase
GLGA	glycogen synthase
GLGB	1,4-alpha-glucan branching enzyme
PYG	glycogen phosphorylase
TREX	glycogen operon protein
TREY	maltooligosyltrehalose synthase
TREZ	maltooligosyltrehalose trehalohydrolase
TRES	maltose glucosylmutase
AGL	glycogen debranching enzyme
MAL	debranching enzyme maltodextrin glycosyltransferase
MGAM	maltase-glucoamylase
GAA	glucosidosucrase

## Sheet: Figure 3 search terms
abbreviation	name	chain or subunit	code	subunit	EC	KO	exclude	nested
DSRA	dissimilatory sulfite reductase|sulfite reductase, dissimilatory\-type	alpha|A	dsr	A	1.8.99.1	K11180
DSRB	dissimilatory sulfite reductase|sulfite reductase, dissimilatory\-type	beta|B	dsr	B	1.8.99.3	K11181
APRA	adenylylsulfate reductase|adenylyl\-sulphate reductase	alpha|A	apr	A	1.8.99.2
APRB	adenylylsulfate reductase|adenylyl\-sulphate reductase	beta|B	apr	B	1.8.99.2
SOXXA	sulfur\-oxidizing protein|sulfur oxidation protein|sulfite oxidase	alpha|A|X	sox	XA		K17222|K17223
SOXYZ	sulfur\-oxidizing protein|sulfur oxidation protein|sulfite oxidase	Y|Z	sox	YZ		K17226|K17227
SOXB	sulfur\-oxidizing protein|sulfur oxidation protein|sulfite oxidase	beta|B	sox	B		K17224
SOXCD	sulfur\-oxidizing protein|sulfur oxidation protein|sulfite oxidase	gamma|delta|C|D	sox	CD		K17225|K08738
MVHA	F420\-non\-reducing hydrogenase|methyl viologen\-reducing hydrogenase|F420 non\-reducing hydrogenase|methyl\-viologen\-reducing hydrogenase	alpha|A	mvh;vhu;vhc	A		K14126
MVHG	F420\-non\-reducing hydrogenase|methyl viologen\-reducing hydrogenase|F420 non\-reducing hydrogenase|methyl\-viologen\-reducing hydrogenase	gamma|G	mvh;vhu;vhc	G		K14128
MVHD	F420\-non\-reducing hydrogenase|methyl viologen\-reducing hydrogenase|F420 non\-reducing hydrogenase|methyl\-viologen\-reducing hydrogenase	delta|D|iron-sulfur	mvh;vhu;vhc	D		K14127
NIFH	nitrogenase|dinitrogenase reductase|dinitrogenase	H	nifH		1.18.6.1	K02588	DRAT
NIFD	nitrogenase|dinitrogenase reductase|dinitrogenase	alpha|D	nifD		1.18.6.1	K02586	DRAT
NIFK	nitrogenase|dinitrogenase reductase|dinitrogenase	beta|K	nifK		1.18.6.1	K02591	DRAT
NARG	Nitrate reductase|respiratory nitrate reductase	alpha|G	narG		1.7.99.4	K00370
NARH	Nitrate reductase|respiratory nitrate reductase	beta|H	narH		1.7.99.4	K00371
NARI	Nitrate reductase|respiratory nitrate reductase	gamma|I	narI		1.7.99.4	K00374
NARJ	Nitrate reductase|respiratory nitrate reductase	delta|J	narJ		1.7.99.4	K00373
NASA	Nitrate reductase|assimilatory nitrate reductase	A	nasA		1.7.99.4	K00372
NASB	Nitrate reductase|assimilatory nitrate reductase	B	nasB		1.7.99.4	K00360
NIRB	nitrite reductase	large|beta|B	nirB		1.7.1.15	K00362	1.7.1.4|1.7.1.1|1.7.2.2|1.7.2.1|ferredoxin|nrf|nnru
NIRD	nitrite reductase	small|delta|D	nirD		1.7.1.15	K00363	1.7.1.4|1.7.1.1|1.7.2.2|1.7.2.1|ferredoxin|nrf|nnru
AMO	ammonia monooxygenase	alpha|beta|gamma|A|B|C	amo	ABC	1.14.99.39	K10944|K10945|K10946
NOS	nitrous\-oxide reductase|nitrous oxide reductase|N2O reductase		nos	Z	1.7.99.6|1.7.2.4	K00376
HZO	hydrazine oxidoreductase		hzo		1.7.99.8
PSAA1	photosystem I P700 chlorophyll a apoprotein A1		psaA			K02689
PSAA2	photosystem I P700 chlorophyll a apoprotein A2		psaB			K02690
PSBD1	photosystem II protein D1|photosystem II D1 protein		psbA			K02703
PSBD2	photosystem II protein D2|photosystem II D2 protein		psbB			K02706
PUFH	photosynthetic reaction center	H	pufH
PUFL	photosynthetic reaction center	L	pufL			K08928
PUFM	photosynthetic reaction center	M	pufM			K08929
PSCA	photosystem P840 reaction center		pscA			K08940
PSCB	photosystem P840 reaction center		pscB			K08941
CHLG	chlorophyll synthase|chlorophyll a synthase		chl;bch	G	2.5.1.62	K04040	prenyltransferase
BCHP	geranylgeranyl reductase|geranylgeranyl diphosphate reductase		bch;chl	P	1.3.1.83	K10960
BCHC	3\-hydroxyethyl bacteriochlorophyllide a dehydrogenase		bchC			K11337
BCHK	bacteriochlorophyll c synthasede reductase	K	bchK			K13605
RBCL	RuBisCo|Ribulose bisphosphate carboxylase|Ribulose\-bisphosphate carboxylase	large	rbc	L	4.1.1.39	K01601
RBCS	RuBisCo|Ribulose bisphosphate carboxylase|Ribulose\-bisphosphate carboxylase	small	rbc	S	4.1.1.39	K01602
CAH	carbonic anhydrase				4.2.2.1	K01672	isoleucine
CCM	Carboxysome microcompartment protein|microcompartments protein|carbon dioxide\-concentrating protein		ccm	K		K08696
ACCA	acetyl\-CoA carboxylase|acetyl\-coenzyme A carboxyl transferase	alpha	acc	A	6.4.1.2	k01962	biotin
ACCB	acetyl\-CoA carboxylase|acetyl\-coenzyme A carboxyl transferase	delta	acc	D	6.4.1.3	K01693	biotin
APCC	acetyl\-CoA/propionyl\-CoA carboxylase				6.4.1.2|6.4.1.3	K01964|K15036|K18603|K18604|K19312|K18472	biotin
COOC	CO dehydrogenase|carbon\-monoxide dehydrogenase|carbon monoxide dehydrogenase|Acetyl\-CoA synthase|Acetyl\-CoA ligase|carbon monoxide oxygenase	catalytic	cooS;acsA		1.2.99.2|1.2.7.4	K00198
COXS	CO dehydrogenase|carbon\-monoxide dehydrogenase|carbon monoxide dehydrogenase|Acetyl\-CoA synthase|Acetyl\-CoA ligase|carbon monoxide oxygenase	small	coxS		1.2.99.2	k03518
COXM	CO dehydrogenase|carbon\-monoxide dehydrogenase|carbon monoxide dehydrogenase|Acetyl\-CoA synthase|Acetyl\-CoA ligase|carbon monoxide oxygenase	medium	coxM		1.2.99.2	k03519
COXL	CO dehydrogenase|carbon\-monoxide dehydrogenase|carbon monoxide dehydrogenase|Acetyl\-CoA synthase|Acetyl\-CoA ligase|carbon monoxide oxygenase	large	coxL		1.2.99.2	k03520
CCON	cytochrome c oxidase	I|1|ccoN	cox1;ccoN;coxA;qoxA		1.9.3.1	K00404|K02256|K02274|K02826	peroxidase;accessory;biogenesis	cbb3|aa3
KORA	2\-oxoglutarate synthase|2\-oxoglutarate ferredoxin oxidoreductase|2\-oxoglutarate:ferredoxin oxidoreductase	alpha	kor;oor	A	1.2.7.3	K00174
KORB	2\-oxoglutarate synthase|2\-oxoglutarate ferredoxin oxidoreductase|2\-oxoglutarate:ferredoxin oxidoreductase	beta	kor;oor	B	1.2.7.3	K001745
KORC	2\-oxoglutarate synthase|2\-oxoglutarate ferredoxin oxidoreductase|2\-oxoglutarate:ferredoxin oxidoreductase	gamma	kor;oor	C	1.2.7.3	K00176
KORD	2\-oxoglutarate synthase|2\-oxoglutarate ferredoxin oxidoreductase|2\-oxoglutarate:ferredoxin oxidoreductase	delta	kor;oor	D	1.2.7.3	K00177
ENO	enolase|phosphopyruvate hydratase		eno		4.2.1.11	K01689	Enolase-phosphatase;YkrW
PYK	pyruvate kinase|phosphoenolpyruvate kinase|phosphoenol transphosphorylase		pyk		2.7.1.40	K00873
PGD	6\-phosphogluconate dehydrogenase		pgd;gnd;gntZ		1.1.1.44	K00033
MCR	methyl\-coenzyme M reductase	alpha|beta|gamma	mcr	ABC	2.8.4.1	K00399

## Sheet: Figure 3 search results
final bin	bin	name		DSRA	DSRB	APRA	APRB	SOXXA	SOXYZ	SOXB	SOXCD	MVHA	MVHG	MVHD	NIFH	NIFD	NIFK	NARG	NARH	NARI	NARJ	NASA	NASB	NIRB	NIRD	AMO	NOS	HZO	PSAA1	PSAA2	PSBD1	PSBD2	PUFH	PUFL	PUFM	PSCA	PSCB	CHLG	BCHP	BCHC	BCHK	RBCL	RBCS	CAH	CCM	APCCAB	ACCA	ACCB	APCC
1	k63.7	Coleofasciculus chthonoplastes PCC 7420		0	0	0	0	0	0	0	0	0	0	0	1	2	2	1	0	0	0	0	0	0	0	0	0	0	1	1	2	6	0	0	0	0	0	1	2	0	0	1	1	2	5	3	1	2	0
2	k29.1	Lyngbya sp. PCC 8106		0	0	0	0	0	0	0	0	0	0	0	1	2	1	1	0	0	0	0	0	0	0	0	0	0	1	1	5	4	0	0	0	0	0	2	2	0	0	1	1	1	4	2	1	1	0
3	k63.8	Thiorhodovibrio sp. 970		1	1	2	2	1	2	1	0	0	0	0	1	1	1	0	0	0	0	0	0	0	0	0	1	0	0	0	0	0	1	0	0	0	0	1	1	1	0	2	1	1	3	3	2	1	0
4	k29.10	-		0	0	0	0	0	0	0	0	0	0	0	0	0	0	0	0	0	0	0	0	0	0	0	0	0	0	0	0	0	0	0	1	0	0	1	1	1	0	0	0	1	0	1	1	0	0
5	k63.14	Anaerophaga sp. HS1		0	0	0	0	0	0	0	0	0	0	0	0	0	0	0	0	0	0	0	0	0	0	0	0	0	0	0	0	0	0	0	0	0	0	0	0	0	0	0	0	1	0	1	1	0	0
6	k63.18	Gemmatimonas aurantiaca T-27		0	0	0	0	0	0	0	0	0	0	0	0	0	0	0	0	0	0	0	0	0	0	0	0	0	0	0	0	0	0	1	1	0	0	2	1	1	0	0	0	1	0	2	1	1	0
7	k63.12	-		0	0	0	0	0	0	0	0	0	0	0	0	0	0	0	0	0	0	0	0	0	0	0	0	0	0	0	0	0	0	0	2	0	0	1	1	1	0	0	0	2	0	2	1	0	1
8	k29.41	-		0	0	0	0	0	0	0	0	0	0	0	0	0	0	0	0	0	0	0	0	0	0	0	0	0	0	0	0	0	0	0	1	0	0	1	1	0	0	0	0	1	0	1	1	0	0
9	k29.13	-		0	0	0	0	0	0	0	0	0	0	0	0	0	0	0	0	0	0	0	0	0	0	0	0	0	1	1	2	4	0	0	0	0	0	1	2	0	0	0	0	2	7	1	1	0	0
10	k45.6	-		0	0	0	0	1	2	1	1	0	0	0	1	1	1	1	1	1	0	0	0	0	0	0	0	0	0	0	0	0	1	0	0	0	0	0	0	1	0	2	2	0	2	8	4	1	3
11	k29.19	Marivirga tractuosa DSM 4126		0	0	0	0	0	0	0	0	0	0	0	0	0	0	0	0	0	0	0	0	0	0	0	0	0	0	0	0	0	0	0	0	0	0	0	0	0	0	0	0	3	0	2	1	0	1
12	k45.27	Fluviicola taffensis DSM 16823		0	0	0	0	0	0	0	0	0	0	0	0	0	0	0	0	0	0	0	0	0	0	0	0	0	0	0	0	0	0	0	0	0	0	0	0	0	0	0	0	1	0	2	2	0	0
13	k29.16	Marivirga tractuosa DSM 4126		0	0	0	0	0	0	0	0	0	0	0	0	0	0	0	0	0	0	0	0	0	0	0	0	0	0	0	0	0	0	0	0	0	0	0	0	0	0	0	0	1	0	2	2	0	0
14	k63.15	Psychroflexus torquis ATCC 700755		0	0	0	0	0	0	0	0	0	0	0	0	0	0	0	0	0	0	0	0	0	0	0	0	0	0	0	0	0	0	0	0	0	0	0	1	0	0	0	0	2	0	3	1	0	2
15	k29.36	Marivirga tractuosa DSM 4126		0	0	0	0	0	0	0	0	0	0	0	0	0	0	0	0	0	0	0	0	0	0	0	3	0	0	0	0	0	0	0	0	0	0	0	0	1	0	1	0	1	0	2	2	0	0
16	k29.27	Desulfotalea psychrophila LSv54		1	1	1	1	0	0	0	0	2	2	3	1	1	1	0	0	2	0	0	0	0	0	0	0	0	0	0	0	0	0	0	0	0	0	0	0	0	0	0	0	2	0	2	1	1	0
17	k29.25	Lacinutrix sp. 5H-3-7-4		0	0	0	0	0	0	0	0	0	0	0	0	0	0	0	0	0	0	0	0	0	0	0	3	0	0	0	0	0	0	0	0	0	0	0	0	0	0	1	0	4	0	2	1	0	1
18	k29.7	-		0	0	0	0	0	0	0	0	0	0	0	0	0	0	0	0	0	0	0	0	0	0	0	0	0	0	0	0	0	0	0	0	0	0	0	0	0	0	0	0	1	0	2	2	0	0
19	k63.10	Marivirga tractuosa DSM 4126		0	0	0	0	0	0	0	0	0	0	0	0	0	0	0	0	0	0	0	0	0	0	0	0	0	0	0	0	0	0	0	0	0	0	0	0	0	0	0	0	1	0	3	2	0	1
20	k29.14	-		0	0	0	0	0	0	0	0	0	0	0	0	0	0	0	0	0	0	0	1	0	0	0	0	0	0	0	0	0	1	1	1	0	0	2	1	0	0	0	0	2	0	2	1	1	0
	1.12843e+06	filamentous cyanobacterium ESFC-1		0	0	0	0	0	0	0	0	0	0	0	1	1	1	0	0	0	0	0	0	0	0	0	0	0	1	1	2	3	0	0	0	0	0	1	4	0	0	1	1	2	4	2	1	1	0
	no.bin	-		1	0	2	1	2	0	0	2	0	0	0	2	5	2	0	0	0	0	0	0	0	0	0	1	0	0	1	2	2	2	1	0	0	0	2	10	0	0	2	0	24	1	33	21	4	8
	bk.0	-		1	0	1	2	1	5	0	0	0	1	0	10	5	5	1	0	0	0	2	0	0	0	0	0	0	2	2	2	4	1	0	0	0	0	6	6	0	0	4	1	36	4	44	31	4	9
	max minor bin			0	0	1	1	0	0	0	0	0	0	1	1	0	1	0	0	0	0	0	0	0	0	0	0	0	0	0	0	0	0	0	0	0	0	0	0	0	0	0	0	3	0	4	2	1	1
	Chloroflexales.bin	Oscillochloris trichoides DG-6		0	0	0	0	0	0	0	0	0	0	0	0	0	1	0	0	0	0	0	0	0	0	0	0	0	0	0	0	0	0	0	0	0	0	0	0	0	0	0	0	0	0	1	0	1	0
	bk.12	Erythrobacter sp. NAP1		0	0	0	0	0	0	0	0	0	0	0	0	0	0	0	0	0	0	0	0	0	0	0	0	0	0	0	0	0	0	0	0	0	0	0	0	0	0	0	0	0	0	0	0	0	0
	bk.17	Erythrobacter sp. NAP1		0	0	0	0	0	0	0	0	0	0	0	0	0	0	0	0	0	0	0	0	0	0	0	0	0	0	0	0	0	0	0	0	0	0	0	0	0	0	0	0	0	0	0	0	0	0
	bk.18	Flavobacteriales bacterium ALC-1		0	0	0	0	0	0	0	0	0	0	0	0	0	0	0	0	0	0	0	0	0	0	0	0	0	0	0	0	0	0	0	0	0	0	0	0	0	0	0	0	3	0	2	1	0	1
	bk.2	-		0	0	0	0	0	0	0	0	0	0	0	0	0	0	0	0	0	0	0	0	0	0	0	0	0	0	0	0	0	0	0	0	0	0	0	0	0	0	0	0	0	0	1	1	0	0
	bk.21	uncultured bacterium		0	0	1	1	0	0	0	0	0	0	0	0	0	0	0	0	0	0	0	0	0	0	0	0	0	0	0	0	0	0	0	0	0	0	0	0	0	0	0	0	0	0	0	0	0	0
	bk.22	Fluviicola taffensis DSM 16823		0	0	0	0	0	0	0	0	0	0	0	0	0	0	0	0	0	0	0	0	0	0	0	0	0	0	0	0	0	0	0	0	0	0	0	0	0	0	0	0	0	0	0	0	0	0
	bk.23	-		0	0	0	0	0	0	0	0	0	0	1	1	0	0	0	0	0	0	0	0	0	0	0	0	0	0	0	0	0	0	0	0	0	0	0	0	0	0	0	0	0	0	0	0	0	0
	bk.26	Roseobacter sp. CCS2		0	0	0	0	0	0	0	0	0	0	0	0	0	0	0	0	0	0	0	0	0	0	0	0	0	0	0	0	0	0	0	0	0	0	0	0	0	0	0	0	0	0	0	0	0	0
	bk.28	-		0	0	0	0	0	0	0	0	0	0	0	0	0	0	0	0	0	0	0	0	0	0	0	0	0	0	0	0	0	0	0	0	0	0	0	0	0	0	0	0	0	0	0	0	0	0
	bk.5	-		0	0	0	0	0	0	0	0	0	0	0	0	0	0	0	0	0	0	0	0	0	0	0	0	0	0	0	0	0	0	0	0	0	0	0	0	0	0	0	0	1	0	1	1	0	0
	bk.51	Bizionia argentinensis JUB59		0	0	0	0	0	0	0	0	0	0	0	0	0	0	0	0	0	0	0	0	0	0	0	0	0	0	0	0	0	0	0	0	0	0	0	0	0	0	0	0	1	0	0	0	0	0
	bk.52	Erythrobacter sp. NAP1		0	0	0	0	0	0	0	0	0	0	0	0	0	0	0	0	0	0	0	0	0	0	0	0	0	0	0	0	0	0	0	0	0	0	0	0	0	0	0	0	0	0	0	0	0	0
	bk.53	Thiorhodovibrio sp. 970		0	0	0	0	0	0	0	0	0	0	0	0	0	0	0	0	0	0	0	0	0	0	0	0	0	0	0	0	0	0	0	0	0	0	0	0	0	0	0	0	0	0	0	0	0	0
	bk.54	Muricauda ruestringensis DSM 13258		0	0	0	0	0	0	0	0	0	0	0	0	0	0	0	0	0	0	0	0	0	0	0	0	0	0	0	0	0	0	0	0	0	0	0	0	0	0	0	0	2	0	0	0	0	0
	bk.55	Cyclobacterium marinum DSM 745		0	0	0	0	0	0	0	0	0	0	0	0	0	0	0	0	0	0	0	0	0	0	0	0	0	0	0	0	0	0	0	0	0	0	0	0	0	0	0	0	0	0	0	0	0	0
	bk.57	Dyadobacter fermentans DSM 18053		0	0	0	0	0	0	0	0	0	0	0	0	0	0	0	0	0	0	0	0	0	0	0	0	0	0	0	0	0	0	0	0	0	0	0	0	0	0	0	0	0	0	0	0	0	0
	bk.58	Oxalobacteraceae bacterium IMCC9480		0	0	0	0	0	0	0	0	0	0	0	0	0	0	0	0	0	0	0	0	0	0	0	0	0	0	0	0	0	0	0	0	0	0	0	0	0	0	0	0	0	0	0	0	0	0
	bk.59	Xanthomonas vesicatoria ATCC 35937		0	0	0	0	0	0	0	0	0	0	0	0	0	0	0	0	0	0	0	0	0	0	0	0	0	0	0	0	0	0	0	0	0	0	0	0	0	0	0	0	0	0	0	0	0	0
	bk.6	Thiocapsa marina 5811		0	0	1	1	0	0	0	0	0	0	0	0	0	0	0	0	0	0	0	0	0	0	0	0	0	0	0	0	0	0	0	0	0	0	0	0	0	0	0	0	0	0	0	0	0	0
	bk.60	-		0	0	0	0	0	0	0	0	0	0	0	0	0	0	0	0	0	0	0	0	0	0	0	0	0	0	0	0	0	0	0	0	0	0	0	0	0	0	0	0	0	0	1	1	0	0
	bk.61	Lacinutrix sp. 5H-3-7-4		0	0	0	0	0	0	0	0	0	0	0	0	0	0	0	0	0	0	0	0	0	0	0	0	0	0	0	0	0	0	0	0	0	0	0	0	0	0	0	0	0	0	0	0	0	0
	bk.62	-		0	0	0	0	0	0	0	0	0	0	0	0	0	0	0	0	0	0	0	0	0	0	0	0	0	0	0	0	0	0	0	0	0	0	0	0	0	0	0	0	0	0	0	0	0	0
	bk.64	Flavobacteriales bacterium ALC-1		0	0	0	0	0	0	0	0	0	0	0	0	0	0	0	0	0	0	0	0	0	0	0	0	0	0	0	0	0	0	0	0	0	0	0	0	0	0	0	0	0	0	0	0	0	0
	bk.68	Microscilla marina ATCC 23134		0	0	0	0	0	0	0	0	0	0	0	0	0	0	0	0	0	0	0	0	0	0	0	0	0	0	0	0	0	0	0	0	0	0	0	0	0	0	0	0	0	0	0	0	0	0
	bk.69	Anaerophaga sp. HS1		0	0	0	0	0	0	0	0	0	0	0	0	0	0	0	0	0	0	0	0	0	0	0	0	0	0	0	0	0	0	0	0	0	0	0	0	0	0	0	0	0	0	0	0	0	0
	bk.70	Lacinutrix sp. 5H-3-7-4		0	0	0	0	0	0	0	0	0	0	0	0	0	0	0	0	0	0	0	0	0	0	0	0	0	0	0	0	0	0	0	0	0	0	0	0	0	0	0	0	0	0	0	0	0	0
	bk.71	Flavobacteriales bacterium ALC-1		0	0	0	0	0	0	0	0	0	0	0	0	0	0	0	0	0	0	0	0	0	0	0	0	0	0	0	0	0	0	0	0	0	0	0	0	0	0	0	0	0	0	0	0	0	0
	bk.72	Rhodopirellula baltica WH47		0	0	0	0	0	0	0	0	0	0	0	0	0	0	0	0	0	0	0	0	0	0	0	0	0	0	0	0	0	0	0	0	0	0	0	0	0	0	0	0	0	0	0	0	0	0
	bk.73	Erythrobacter sp. NAP1		0	0	0	0	0	0	0	0	0	0	0	0	0	0	0	0	0	0	0	0	0	0	0	0	0	0	0	0	0	0	0	0	0	0	0	0	0	0	0	0	0	0	0	0	0	0
	bk.8	Anaerophaga sp. HS1		0	0	0	0	0	0	0	0	0	0	0	0	0	0	0	0	0	0	0	0	0	0	0	0	0	0	0	0	0	0	0	0	0	0	0	0	0	0	0	0	1	0	2	2	0	0
	bk.9	Flavobacteriales bacterium ALC-1		0	0	0	0	0	0	0	0	0	0	0	0	0	0	0	0	0	0	0	0	0	0	0	0	0	0	0	0	0	0	0	0	0	0	0	0	0	0	0	0	2	0	2	1	0	1
	118168	Microcoleus chthonoplastes PCC 7420		0	0	0	0	0	0	0	0	0	0	0	1	1	1	0	0	0	0	0	0	0	0	0	0	0	2	1	3	3	0	0	0	0	0	1	2	0	0	1	1	3	4	2	1	1	0
	177439	Desulfotalea psychrophila LSv54		1	1	0	0	0	0	0	0	0	0	0	0	0	0	0	0	0	0	0	0	0	0	0	0	0	0	0	0	0	0	0	0	0	0	0	0	0	0	0	0	3	0	2	1	1	0
	237727	Erythrobacter sp. NAP1		0	0	0	0	0	0	0	0	0	0	0	0	0	0	0	0	0	0	0	0	0	0	0	0	0	0	0	0	0	0	0	0	0	0	2	1	1	0	0	0	1	0	4	1	1	2
	313595	Psychroflexus torquis ATCC 700755		0	0	0	0	0	0	0	0	0	0	0	0	0	0	0	0	0	0	0	0	0	0	0	3	0	0	0	0	0	0	0	0	0	0	0	0	0	0	0	0	3	0	2	1	0	1
	313612	Lyngbya sp. PCC 8106		0	0	0	0	0	0	0	0	0	0	0	1	2	1	0	0	0	0	0	0	0	0	0	0	0	1	1	3	3	0	0	0	0	0	1	2	0	0	1	1	3	4	2	1	1	0
	326427	Chloroflexus aggregans DSM 9485		0	0	0	0	0	0	0	0	0	0	0	0	0	0	0	0	0	0	0	0	0	0	0	3	0	0	0	0	0	0	0	0	0	0	2	1	1	0	0	0	0	0	6	5	1	0
	349124	Halorhodospira halophila SL1		1	1	0	0	1	2	1	0	0	0	0	1	1	1	0	0	0	0	0	0	0	0	0	0	0	0	0	0	0	0	0	0	0	0	2	1	1	0	1	1	2	0	2	1	1	0
	391603	Flavobacteriales bacterium ALC-1		0	0	0	0	0	0	0	0	0	0	0	0	0	0	0	0	0	0	0	0	0	0	0	3	0	0	0	0	0	0	0	0	0	0	0	0	0	0	0	0	2	0	2	1	0	1
	643867	Marivirga tractuosa DSM 4126		0	0	0	0	0	0	0	0	0	0	0	0	0	0	0	0	0	0	0	0	0	0	0	3	0	0	0	0	0	0	0	0	0	0	0	0	0	0	0	0	2	0	2	2	0	0
	765420	Oscillochloris trichoides DG6		0	0	0	0	0	0	0	0	0	0	0	1	1	1	0	0	0	0	0	0	0	0	0	0	0	0	0	0	0	0	0	0	0	0	3	1	1	0	1	1	1	0	4	3	1	0
	886377	Muricauda ruestringensis DSM 13258		0	0	0	0	0	0	0	0	0	0	0	0	0	0	0	0	0	0	0	0	0	0	0	3	0	0	0	0	0	0	0	0	0	0	0	0	0	0	0	0	2	0	2	1	0	1
	991778	Rhodopirellula baltica WH47		0	0	0	0	0	0	0	0	0	0	0	0	0	0	0	0	0	0	0	0	0	0	0	0	0	0	0	0	0	0	0	0	0	0	0	0	0	0	0	0	1	0	2	1	1	0
[truncated: 15 more columns]
