# Supplementary material for: Metagenomics reveals niche partitioning within the phototrophic zone of a microbial mat
Source: PLoS One. 2018 Sep 11;13(9):e0202792. doi: 10.1371/journal.pone.0202792 (PMC6133358; doi:10.1371/journal.pone.0202792)
Supplement: S2 File — Contains genome variant information and gene annotations. (XLSX) [file pone.0202792.s002.xlsx]

## Sheet: Publish_Total_table
	Number of genes between variant ratio of:
	(Upper inclusive)
Row Labels	all	0-1%	1-2%	2-3%	>3%
Amino Acids and Derivatives	218	104	44	10	1
Alanine, serine, and glycine	30	13	9	2	0
Alanine biosynthesis	13	6	4	0	0
Glycine and Serine Utilization	9	4	3	1	0
Glycine Biosynthesis	2	1	0	0	0
Glycine cleavage system	6	2	2	1	0
Serine Biosynthesis	0	0	0	0	0
Amino Acids and Derivatives unnamed	4	1	2	0	0
Creatine and Creatinine Degradation	4	1	2	0	0
L-2-amino-thiazoline-4-carboxylic acid-Lcysteine conversion	0	0	0	0	0
Arginine; urea cycle, polyamines	47	25	10	1	0
Anaerobic Oxidative Degradation of L-Ornithine	0	0	0	0	0
Arginine and Ornithine Degradation	6	3	1	0	0
Arginine Biosynthesis	0	0	0	0	0
Arginine Biosynthesis extended	9	5	1	0	0
Arginine Deiminase Pathway	0	0	0	0	0
Cyanophycin Metabolism	8	3	3	1	0
Polyamine Metabolism	7	5	0	0	0
Putrescine utilization pathways	0	0	0	0	0
Urea decomposition	17	9	5	0	0
Aromatic amino acids and derivatives	28	14	4	2	0
Aminotransferases:Aromatic Pathway and More, A work in progress	0	0	0	0	0
Aromatic amino acid degradation	0	0	0	0	0
Aromatic amino acid interconversions with aryl acids	0	0	0	0	0
Bacilysin biosynthesis	0	0	0	0	0
Chorismate Synthesis	12	5	0	2	0
Chorismate: Intermediate for synthesis of PAPA antibiotics, PABA, anthranilate, 3-hydroxyanthranilate and more.	6	4	2	0	0
Common Pathway For Synthesis of Aromatic Compounds (DAHP synthase to chorismate)	1	0	0	0	0
Indole-pyruvate oxidoreductase complex	0	0	0	0	0
Phenylalanine and Tyrosine Branches from Chorismate	0	0	0	0	0
Phenylalanine synthesis	0	0	0	0	0
Tryptophan catabolism	0	0	0	0	0
Tryptophan synthesis	9	5	2	0	0
Branched-chain amino acids	23	11	2	1	0
Branched chain amino acid degradation regulons	0	0	0	0	0
Branched-Chain Amino Acid Biosynthesis	21	9	2	1	0
HMG CoA Synthesis	0	0	0	0	0
Isoleucine degradation	0	0	0	0	0
Ketoisovalerate oxidoreductase	0	0	0	0	0
Leucine Biosynthesis	2	2	0	0	0
Leucine Degradation and HMG-CoA Metabolism	0	0	0	0	0
Valine degradation	0	0	0	0	0
Glutamine, glutamate, aspartate, asparagine; ammonia assimilation	17	11	2	0	1
Glutamate dehydrogenases	2	2	0	0	0
Glutamine synthetases	2	1	0	0	0
Glutamine, Glutamate, Aspartate and Asparagine Biosynthesis	13	8	2	0	1
Poly-gamma-glutamate biosynthesis	0	0	0	0	0
Histidine Metabolism	11	6	2	2	0
Histidine Biosynthesis	11	6	2	2	0
Histidine Degradation	0	0	0	0	0
Lysine, threonine, methionine, and cysteine	42	17	9	2	0
Cysteine Biosynthesis	15	6	3	0	0
Lysine biosynthesis AAA pathway 2	0	0	0	0	0
Lysine Biosynthesis DAP Pathway	7	3	1	1	0
Lysine degradation	1	1	0	0	0
Lysine fermentation	0	0	0	0	0
Methionine Biosynthesis	13	5	3	1	0
Methionine Degradation	1	0	1	0	0
Methionine Salvage	0	0	0	0	0
Threonine anaerobic catabolism gene cluster	0	0	0	0	0
Threonine and Homoserine Biosynthesis	4	2	0	0	0
Threonine degradation	1	0	1	0	0
Proline and 4-hydroxyproline	16	6	4	0	0
A Hypothetical Protein Related to Proline Metabolism	2	0	1	0	0
Proline Synthesis	0	0	0	0	0
Proline, 4-hydroxyproline uptake and utilization	14	6	3	0	0
blank	562	141	46	12	11
blank	562	141	46	12	11
blank	562	141	46	12	11
Carbohydrates	289	144	40	8	3
Aminosugars	3	0	2	0	0
(GlcNAc)2 Catabolic Operon	0	0	0	0	0
Chitin and N-acetylglucosamine utilization	3	0	2	0	0
N-Acetyl-Galactosamine and Galactosamine Utilization	0	0	0	0	0
Neotrehalosadiamine (NTD) Biosynthesis Operon	0	0	0	0	0
Carbohydrates unnamed	0	0	0	0	0
Acetone carboxylase	0	0	0	0	0
beta-glucuronide utilization	0	0	0	0	0
Lacto-N-Biose I and Galacto-N-Biose Metabolic Pathway	0	0	0	0	0
Sugar utilization in Thermotoga	0	0	0	0	0
Sugar utilization in Thermotogales	0	0	0	0	0
Central carbohydrate metabolism	75	41	6	2	1
Dehydrogenase complexes	13	6	2	1	0
Dihydroxyacetone kinases	0	0	0	0	0
Entner-Doudoroff Pathway	20	9	1	0	0
Glycolate, glyoxylate interconversions	8	5	2	0	0
Glycolysis and Gluconeogenesis	13	7	1	1	0
Glycolysis and Gluconeogenesis, including Archaeal enzymes	0	0	0	0	0
Glyoxylate bypass	0	0	0	0	0
Methylglyoxal Metabolism	1	0	0	0	0
Pentose phosphate pathway	4	3	0	0	1
Pyruvate Alanine Serine Interconversions	3	1	0	0	0
Pyruvate metabolism I: anaplerotic reactions, PEP	3	3	0	0	0
Pyruvate metabolism II: acetyl-CoA, acetogenesis from pyruvate	5	3	0	0	0
Pyruvate:ferredoxin oxidoreductase	1	1	0	0	0
TCA Cycle	4	3	0	0	0
CO2 fixation	99	47	11	1	1
Acetyl-CoA pathway of CO2 fixation	0	0	0	0	0
Calvin-Benson cycle	17	6	0	0	1
Carboxysome	9	3	0	0	0
CO2 uptake, carboxysome	64	35	10	0	0
Photorespiration (oxidative C2 cycle)	9	3	1	1	0
Di- and oligosaccharides	25	11	6	2	0
Beta-Glucoside Metabolism	0	0	0	0	0
Fructooligosaccharides(FOS) and Raffinose Utilization	0	0	0	0	0
Lactose and Galactose Uptake and Utilization	7	4	1	0	0
Maltose and Maltodextrin Utilization	14	5	5	2	0
Melibiose Utilization	0	0	0	0	0
Sucrose Metabolism	0	0	0	0	0
Sucrose utilization	0	0	0	0	0
Sucrose utilization Shewanella	0	0	0	0	0
Trehalose Biosynthesis	4	2	0	0	0
Trehalose Uptake and Utilization	0	0	0	0	0
Unknown oligosaccharide utilization Sde 1396	0	0	0	0	0
Fermentation	19	10	4	0	0
Acetoin, butanediol metabolism	0	0	0	0	0
Acetone Butanol Ethanol Synthesis	0	0	0	0	0
Acetyl-CoA fermentation to Butyrate	0	0	0	0	0
Butanol Biosynthesis	0	0	0	0	0
Fermentations: Lactate	7	5	1	0	0
Fermentations: Mixed acid	12	5	3	0	0
Fumarate utilization	0	0	0	0	0
CBSS-83333.1.peg.4037	0	0	0	0	0
Monosaccharides	12	6	1	1	0
2-Ketogluconate Utilization	0	0	0	0	0
D-allose utilization	0	0	0	0	0
D-galactarate, D-glucarate and D-glycerate catabolism	0	0	0	0	0
D-galactonate catabolism	0	0	0	0	0
D-Galacturonate and D-Glucuronate Utilization	0	0	0	0	0
D-gluconate and ketogluconates metabolism	4	3	0	0	0
D-ribose utilization	2	0	0	0	0
D-Sorbitol(D-Glucitol) and L-Sorbose Utilization	0	0	0	0	0
D-Tagatose and Galactitol Utilization	0	0	0	0	0
Deoxyribose and Deoxynucleoside Catabolism	2	1	0	1	0
Fructose utilization	0	0	0	0	0
Hexose Phosphate Uptake System	0	0	0	0	0
L-Arabinose utilization	0	0	0	0	0
L-ascorbate utilization (and related gene clusters)	0	0	0	0	0
L-fucose utilization	0	0	0	0	0
L-fucose utilization temp	0	0	0	0	0
L-rhamnose utilization	0	0	0	0	0
Lactose utilization	0	0	0	0	0
Mannose Metabolism	4	2	1	0	0
Xylose utilization	0	0	0	0	0
One-carbon Metabolism	21	9	3	1	0
Formaldehyde assimilation: Ribulose monophosphate pathway	7	4	0	0	0
Methanogenesis	0	0	0	0	0
Methanogenesis from methylated compounds	0	0	0	0	0
One-carbon metabolism by tetrahydropterines	3	1	1	0	0
Serine-glyoxylate cycle	11	4	2	1	0
Organic acids	8	2	3	1	0
2-methylcitrate to 2-methylaconitate metabolism cluster	0	0	0	0	0
Alpha-acetolactate operon	0	0	0	0	0
Citrate Metabolism, Transport, and Regulation	0	0	0	0	0
Glycerate metabolism	8	2	3	1	0
Glyoxylate Synthesis	0	0	0	0	0
Isobutyryl-CoA to Propionyl-CoA Module	0	0	0	0	0
Lactate utilization	0	0	0	0	0
Malonate decarboxylase	0	0	0	0	0
Methylcitrate cycle	0	0	0	0	0
Propionate-CoA to Succinate Module	0	0	0	0	0
Propionyl-CoA to Succinyl-CoA Module	0	0	0	0	0
Tricarballylate Utilization	0	0	0	0	0
Polysaccharides	19	13	3	0	1
Alpha-Amylase locus in Streptocococcus	2	1	0	0	1
Cellulosome	0	0	0	0	0
Glycogen metabolism	17	12	3	0	0
Unknown carbohydrate utilization containing Fructose-bisphosphate aldolase	0	0	0	0	0
Sugar alcohols	8	5	1	0	0
Di-Inositol-Phosphate biosynthesis	0	0	0	0	0
Erythritol utilization	0	0	0	0	0
Ethanolamine utilization	0	0	0	0	0
Glycerol and Glycerol-3-phosphate Uptake and Utilization	8	5	1	0	0
Glycerol fermenation to 1,3-propanediol	0	0	0	0	0
Hexitol degradation	0	0	0	0	0
Inositol catabolism	0	0	0	0	0
Mannitol Utilization	0	0	0	0	0
Propanediol utilization	0	0	0	0	0
Ribitol, Xylitol, Arabitol, Mannitol and Sorbitol utilization	0	0	0	0	0
Cell Division and Cell Cycle	78	46	7	1	0
Cell cycle in Prokaryota	71	43	7	1	0
Bacterial Cell Division	25	14	2	0	0
Bacterial Cytoskeleton	11	8	1	0	0
Control of cell elongation - division cycle in Bacilli	0	0	0	0	0
Cyanobacterial Circadian Clock	35	21	4	1	0
Heterocyst formation in cyanobacteria	0	0	0	0	0
MukBEF Chromosome Condensation	0	0	0	0	0
Two cell division clusters relating to chromosome partitioning	0	0	0	0	0
Cell Division and Cell Cycle unnamed	1	1	0	0	0
Intracellular septation in Enterobacteria	0	0	0	0	0
YgjD and YeaZ	1	1	0	0	0
Control of Macromolecuar Synthesis	6	2	0	0	0
Macromolecular synthesis operon	6	2	0	0	0
Cell Wall and Capsule	85	44	20	6	0
Capsular and extracellular polysacchrides	25	7	6	5	0
Alginate metabolism	0	0	0	0	0
Capsular heptose biosynthesis	0	0	0	0	0
Capsular Polysaccharide (CPS) of Campylobacter	0	0	0	0	0
Capsular Polysaccharide Biosynthesis in Vibrio	0	0	0	0	0
Capsular Polysaccharides Biosynthesis and Assembly	0	0	0	0	0
Capsular surface virulence antigen loci	0	0	0	0	0
CMP-N-acetylneuraminate Biosynthesis	4	0	1	0	0
Colanic acid biosynthesis	0	0	0	0	0
dTDP-rhamnose synthesis	1	0	0	0	0
Exopolysaccharide Biosynthesis	0	0	0	0	0
Extracellular Polysaccharide Biosynthesis of Streptococci	0	0	0	0	0
Legionaminic Acid Biosynthesis	0	0	0	0	0
O-Methyl Phosphoramidate Capsule Modification in Campylobacter	0	0	0	0	0
Phosphorylcholine incorporation in LPS	0	0	0	0	0
Polysaccharide deacetylases	1	1	0	0	0
Pseudaminic Acid Biosynthesis	0	0	0	0	0
Rhamnose containing glycans	12	3	4	3	0
Serotype determining Capsular polysaccharide biosynthesis in Staphylococcus	0	0	0	0	0
Sialic Acid Metabolism	5	1	1	2	0
Streptococcal Hyaluronic Acid Capsule	2	2	0	0	0
Vibrio Polysaccharide (VPS) Biosynthesis	0	0	0	0	0
Xanthan Exopolysaccharide Biosynthesis and Export	0	0	0	0	0
YjbEFGH Locus Involved in Exopolysaccharide Production	0	0	0	0	0
Cell wall of Mycobacteria	0	0	0	0	0
linker unit-arabinogalactan synthesis	0	0	0	0	0
mycolic acid synthesis	0	0	0	0	0
Control of Macromolecuar Synthesis	50	33	11	0	0
Cell envelope-associated LytR-CpsA-Psr transcriptional attenuators	5	2	0	0	0
Murein Hydrolases	16	10	6	0	0
Peptidoglycan Biosynthesis	19	14	2	0	0
Peptidoglycan Crosslinking of Peptide Stems	0	0	0	0	0
Recycling of Peptidoglycan Amino Acids	6	4	2	0	0
Recycling of Peptidoglycan Amino Sugars	2	2	0	0	0
Sortase	0	0	0	0	0
UDP-N-acetylmuramate from Fructose-6-phosphate Biosynthesis	1	1	0	0	0
YjeE	1	0	1	0	0
Gram-Negative cell wall components	4	2	1	0	0
Core Oligosaccharide Glycosylation in Pseudomonas	0	0	0	0	0
KDO2-Lipid A biosynthesis	4	2	1	0	0
Lipid A modifications	0	0	0	0	0
Lipid A-Ara4N pathway ( Polymyxin resistance )	0	0	0	0	0
Lipopolysaccharide assembly	0	0	0	0	0
Lipopolysaccharide-related cluster in Alphaproteobacteria	0	0	0	0	0
LOS core oligosaccharide biosynthesis	0	0	0	0	0
Major Outer Membrane Proteins	0	0	0	0	0
Outer membrane	0	0	0	0	0
Perosamine Synthesis Vibrio	0	0	0	0	0
Vibrio Core Oligosaccharide Biosynthesis	0	0	0	0	0
Gram-Positive cell wall components	6	2	2	1	0
Anthrose Biosynthesis	0	0	0	0	0
D-Alanyl Lipoteichoic Acid Biosynthesis	0	0	0	0	0
Teichoic and lipoteichoic acids biosynthesis	4	2	2	0	0
Teichuronic acid biosynthesis	2	0	0	1	0
Clustering-based subsystems	195	89	19	8	4
A bicyclomycin resistance protein, a helicase, and a pseudouridine synthase	0	0	0	0	0
CBSS-584.1.peg.841	0	0	0	0	0
a carboxypeptidase, a reductase, and a step from lysibe biosynthesis	0	0	0	0	0
CBSS-584.1.peg.1352	0	0	0	0	0
A cluster perhaps related to purine metabolism	0	0	0	0	0
CBSS-354.1.peg.876	0	0	0	0	0
a cluster probably related to tRNA maturation	0	0	0	0	0
CBSS-354.1.peg.1756	0	0	0	0	0
A hypothetical (YfcN) clustering with an L3 methyltransferase, SixA and AroC	0	0	0	0	0
CBSS-584.1.peg.2497	0	0	0	0	0
alpha-proteobacterial cluster of hypotheticals	0	0	0	0	0
CBSS-52598.3.peg.2843	0	0	0	0	0
An uncharacterized, possibly regulatory, protein relating to translation	0	0	0	0	0
CBSS-393133.3.peg.695	0	0	0	0	0
Biosynthesis of galactoglycans and related lipopolysacharides	35	16	2	4	1
CBSS-258594.1.peg.3339	35	16	2	4	1
CBSS-376686.6.peg.291	0	0	0	0	0
Carbohydrates	0	0	0	0	0
Cluster Ytf and putative sugar transporter	0	0	0	0	0
Conserved cluster around inner membrane protein gene yghQ, probably involved in polysaccharide biosynthesis	0	0	0	0	0
Putative sugar ABC transporter (ytf cluster)	0	0	0	0	0
Unknown carbohydrate utilization ( cluster Ydj )	0	0	0	0	0
Unknown sugar utilization (cluster yphABCDEFG)	0	0	0	0	0
Carotenoid biosynthesis	0	0	0	0	0
CBSS-320388.3.peg.3759	0	0	0	0	0
Catabolism of an unknown compound	0	0	0	0	0
CBSS-262316.1.peg.2929	0	0	0	0	0
Cell Division	0	0	0	0	0
CBSS-281309.1.peg.50	0	0	0	0	0
CBSS-393130.3.peg.794	0	0	0	0	0
Cell Division Cluster	0	0	0	0	0
Chemotaxis, response regulators	1	0	0	0	0
CBSS-323850.3.peg.3142	1	0	0	0	0
Choline bitartrate degradation, putative	0	0	0	0	0
CBSS-344610.3.peg.2335	0	0	0	0	0
Cluster of Unknown Function	0	0	0	0	0
CBSS-221988.1.peg.771	0	0	0	0	0
clustering of 2 heat shock proteins, phosphoenolpyruvate carboxykinase and a putative hydrolase	0	0	0	0	0
CBSS-584.1.peg.3382	0	0	0	0	0
Clustering-based subsystems	0	0	0	0	0
CBSS-262719.3.peg.410	0	0	0	0	0
CBSS-280355.3.peg.2835	0	0	0	0	0
CBSS-292415.3.peg.2341	0	0	0	0	0
Conenzyme B12 related Hypothetical: Clusters with cobST	0	0	0	0	0
Putative diaminopropionate ammonia-lyase cluster	0	0	0	0	0
Sporulation-related Hypotheticals	0	0	0	0	0
Clustering-based subsystems unnamed	89	45	8	1	2
Bacterial RNA-metabolizing Zn-dependent hydrolases	10	6	0	0	1
CBSS-1313.3.peg.391	0	0	0	0	0
CBSS-159087.4.peg.2189	0	0	0	0	0
CBSS-160492.1.peg.550	0	0	0	0	0
CBSS-176279.3.peg.1262	0	0	0	0	0
CBSS-176279.3.peg.1389	0	0	0	0	0
CBSS-176279.3.peg.868	2	2	0	0	0
CBSS-176280.1.peg.1561	0	0	0	0	0
CBSS-176299.4.peg.1996	0	0	0	0	0
CBSS-188.1.peg.6720	0	0	0	0	0
CBSS-196620.1.peg.2477	0	0	0	0	0
CBSS-204773.3.peg.746	0	0	0	0	0
CBSS-214092.1.peg.3450	0	0	0	0	0
CBSS-221109.1.peg.2233	0	0	0	0	0
CBSS-222523.1.peg.3937	0	0	0	0	0
CBSS-224911.1.peg.435	0	0	0	0	0
CBSS-228410.1.peg.134	0	0	0	0	0
CBSS-235.1.peg.567	0	0	0	0	0
CBSS-237727.3.peg.501	0	0	0	0	0
CBSS-243277.1.peg.4359	0	0	0	0	0
CBSS-251221.1.peg.1863	6	5	0	0	0
CBSS-257314.1.peg.752	2	1	1	0	0
CBSS-261591.3.peg.3916	0	0	0	0	0
CBSS-261594.1.peg.2640	0	0	0	0	0
CBSS-266117.6.peg.2476	0	0	0	0	0
CBSS-269801.1.peg.1715	2	1	0	0	0
CBSS-269801.1.peg.1725	0	0	0	0	0
CBSS-281090.3.peg.464	2	0	1	1	0
CBSS-288681.3.peg.1039	0	0	0	0	0
CBSS-290633.1.peg.1906	0	0	0	0	0
CBSS-291331.3.peg.3674	0	0	0	0	0
CBSS-296591.1.peg.2330	0	0	0	0	0
CBSS-312309.3.peg.1965	5	1	0	0	0
CBSS-314225.3.peg.515	0	0	0	0	0
CBSS-314269.3.peg.1840	0	0	0	0	0
CBSS-316057.3.peg.1294	0	0	0	0	0
CBSS-316057.3.peg.3521	0	0	0	0	0
CBSS-316057.3.peg.563	5	2	1	0	0
CBSS-316273.3.peg.227	0	0	0	0	0
CBSS-316273.3.peg.2378	3	3	0	0	0
CBSS-316273.3.peg.2709	0	0	0	0	0
CBSS-316273.3.peg.448	0	0	0	0	0
CBSS-316273.3.peg.922	0	0	0	0	0
CBSS-316279.3.peg.746	4	1	0	0	0
CBSS-316407.3.peg.2816	0	0	0	0	0
CBSS-320372.3.peg.6046	0	0	0	0	0
CBSS-323097.3.peg.2594	0	0	0	0	0
CBSS-342610.3.peg.1794	0	0	0	0	0
CBSS-345072.3.peg.1318	0	0	0	0	0
CBSS-350688.3.peg.1509	0	0	0	0	0
CBSS-370552.3.peg.1240	0	0	0	0	0
CBSS-393121.3.peg.1913	0	0	0	0	0
CBSS-393123.3.peg.2365	0	0	0	0	0
CBSS-393124.3.peg.2657	0	0	0	0	0
CBSS-393131.3.peg.612	0	0	0	0	0
CBSS-393133.3.peg.2787	0	0	0	0	0
CBSS-562.2.peg.5158 SK3 including	0	0	0	0	0
CBSS-562.2.peg.633	0	0	0	0	0
CBSS-56780.10.peg.1536	3	1	0	0	0
CBSS-630.2.peg.3360	0	0	0	0	0
CBSS-83332.1.peg.3803	0	0	0	0	0
CBSS-83333.1.peg.946	0	0	0	0	0
CBSS-87626.3.peg.3639	2	1	1	0	0
Competence or DNA damage-inducible protein CinA and related protein families	0	0	0	0	0
Conserved cluster in Enterobacteriaceae downstream from YqjA, a DedA family protein	0	0	0	0	0
Conserved gene cluster associated with Met-tRNA formyltransferase	17	13	1	0	1
Conserved gene cluster possibly involved in RNA metabolism	11	1	2	0	0
EC49-61	0	0	0	0	0
EC699-706	0	0	0	0	0
LMPTP YfkJ cluster	3	2	0	0	0
LMPTP YwlE cluster	0	0	0	0	0
NusA-TFII Cluster	6	1	0	0	0
PA0057 cluster	0	0	0	0	0
Putative hemin transporter	0	0	0	0	0
Putative sulfate assimilation cluster	6	4	1	0	0
SA:14-24	0	0	0	0	0
Staphylococcus aureus hypothetical repetitive gene loci	0	0	0	0	0
Two-component sensor regulator linked to Carbon Starvation Protein A	0	0	0	0	0
Yfa cluster	0	0	0	0	0
contains Thr-tRNA-syn, pyridoxine biosyn, lipid A biosyn, 3 hypos	0	0	0	0	0
CBSS-1806.1.peg.1285	0	0	0	0	0
CRISPRs and associated hypotheticals	0	0	0	0	0
CBSS-216592.1.peg.3534	0	0	0	0	0
Cytochrome biogenesis	15	7	0	1	0
CBSS-196164.1.peg.1690	12	5	0	1	0
CBSS-196164.1.peg.461	3	2	0	0	0
D-tyrosyl-tRNA(Tyr) deacylase (EC 3.1.-.-) cluster	3	1	0	1	0
CBSS-342610.3.peg.283	3	1	0	1	0
Degradation of Polyphenols (?)	0	0	0	0	0
CBSS-232721.5.peg.360	0	0	0	0	0
DNA metabolism	0	0	0	0	0
CBSS-269801.1.peg.2186	0	0	0	0	0
DNA pol III alpha and a number of apparently unrelated functions	0	0	0	0	0
CBSS-269801.1.peg.809	0	0	0	0	0
DNA polymerase III epsilon cluster	0	0	0	0	0
CBSS-342610.3.peg.1536	0	0	0	0	0
Fage-related, replication	0	0	0	0	0
CBSS-205914.5.peg.1403	0	0	0	0	0
Fatty acid metabolic cluster	0	0	0	0	0
CBSS-198215.1.peg.1051	0	0	0	0	0
CBSS-218491.3.peg.427	0	0	0	0	0
CBSS-246196.1.peg.364	0	0	0	0	0
Flagella protein?	0	0	0	0	0
CBSS-323098.3.peg.2823	0	0	0	0	0
General secretion system/Phosphate-binding DING proteins cluster	0	0	0	0	0
CBSS-350701.3.peg.3277	0	0	0	0	0
heat shock, cell division, proteases, and a methyltransferase	0	0	0	0	0
Heat shock Cell division Proteases and a Methyltransferase	0	0	0	0	0
Hypothetical aromatic compound degradation cluster	0	0	0	0	0
CBSS-392499.4.peg.4257	0	0	0	0	0
Hypothetical associated with RecF	1	0	0	0	0
Hypothetical Coupled to RecF	1	0	0	0	0
Hypothetical in Lysine biosynthetic cluster	0	0	0	0	0
CBSS-323850.3.peg.3269	0	0	0	0	0
Hypothetical lipase related to Phosphatidate metabolism	0	0	0	0	0
CBSS-316407.3.peg.1371	0	0	0	0	0
Hypothetical protein possible functionally linked with Alanyl-tRNA synthetase	2	0	1	0	0
CBSS-257314.1.peg.488	2	0	1	0	0
Hypothetical Related to Dihydroorate Dehydrogenase	0	0	0	0	0
Hypothetical Related to Dihydroorotate dehydrogenase	0	0	0	0	0
Isoprenoid/cell wall biosynthesis: PREDICTED UNDECAPRENYL DIPHOSPHATE PHOSPHATASE	6	6	0	0	0
CBSS-83331.1.peg.3039	6	6	0	0	0
Lipoprotein B cluster	0	0	0	0	0
CBSS-221988.1.peg.2137	0	0	0	0	0
Lysine Biosynthesis	0	0	0	0	0
A Glutathione-dependent Thiol Reductase Assoiated with a Step in Lysine Biosynthesis	0	0	0	0	0
Lysine, threonine, methionine, and cysteine	11	3	6	0	0
CBSS-84588.1.peg.1247	11	3	6	0	0
YeiH	0	0	0	0	0
Membrane-bound hydrogenase	0	0	0	0	0
CBSS-69014.3.peg.2094	0	0	0	0	0
metabolism of linear and branched-chain alkanes, nitroalkanes and may be cyclic ketones, alkenoic acids	0	0	0	0	0
CBSS-164757.7.peg.5020	0	0	0	0	0
methane monooxygenase cluster (? can be phenol-monoox in some organisms?)	0	0	0	0	0
CBSS-246196.1.peg.1974	0	0	0	0	0
Methanol oxidation	0	0	0	0	0
CBSS-316056.14.peg.1887	0	0	0	0	0
Methylamine utilization	0	0	0	0	0
CBSS-265072.7.peg.546	0	0	0	0	0
Molybdopterin oxidoreductase	0	0	0	0	0
CBSS-269799.3.peg.2220	0	0	0	0	0
Monosaccharides	0	0	0	0	0
Unspecified monosaccharide transport cluster	0	0	0	0	0
Mycocerosic acid and related Polyketides biosynthesis clusters	0	0	0	0	0
CBSS-83332.1.peg.1531	0	0	0	0	0
Nucleotidyl-phosphate metabolic cluster	4	1	2	0	0
CBSS-222523.1.peg.1311	4	1	2	0	0
pH adaptation potassium efflux	0	0	0	0	0
CBSS-272569.1.peg.3198	0	0	0	0	0
Pigment biosynthesis	0	0	0	0	0
CBSS-176299.3.peg.235	0	0	0	0	0
Probably GTP or GMP signaling related	9	1	0	1	0
CBSS-176299.4.peg.1292	9	1	0	1	0
Probably organic hydroperoxide resistance related hypothetical protein	1	1	0	0	0
CBSS-269482.1.peg.1294	1	1	0	0	0
Probably Pyrimidine biosynthesis-related	0	0	0	0	0
CBSS-306254.1.peg.1508	0	0	0	0	0
Probably Ybbk-related hypothetical membrane proteins	5	3	0	0	0
CBSS-316057.3.peg.659	5	3	0	0	0
Proteasome related clusters	0	0	0	0	0
Proteasome subunit alpha archaeal cluster	0	0	0	0	0
Protein export?	0	0	0	0	0
CBSS-393121.3.peg.2760	0	0	0	0	0
proteosome related	3	1	0	0	0
Cluster-based Subsystem Grouping Hypotheticals - perhaps Proteosome Related	3	1	0	0	0
Putative asociate of RNA polymerase sigma-54 factor rpoN	0	0	0	0	0
CBSS-316057.3.peg.1308	0	0	0	0	0
Putative GGDEF domain protein related to agglutinin secretion	0	0	0	0	0
CBSS-323850.3.peg.3284	0	0	0	0	0
Putative Isoquinoline 1-oxidoreductase subunit	0	0	0	0	0
CBSS-314267.3.peg.390	0	0	0	0	0
Putrescine/GABA utilization cluster-temporal,to add to SSs	0	0	0	0	0
GABA and putrescine metabolism from cluters	0	0	0	0	0
Pyruvate kinase associated cluster	0	0	0	0	0
CBSS-288000.5.peg.1793	0	0	0	0	0
Recombination related cluster	0	0	0	0	0
CBSS-198094.1.peg.4426	0	0	0	0	0
CBSS-258594.1.peg.613	0	0	0	0	0
recX and regulatory cluster	0	0	0	0	0
CBSS-261594.1.peg.788	0	0	0	0	0
Related to Menaquinone-cytochrome C reductase	0	0	0	0	0
CBSS-393130.3.peg.129	0	0	0	0	0
Related to N-acetylglucosamine utilization subsystem?	0	0	0	0	0
CBSS-176279.3.peg.298	0	0	0	0	0
relates permeases with chi component of DNA pol and Val tRNA syn	0	0	0	0	0
CBSS-208964.1.peg.3826	0	0	0	0	0
Ribosomal Protein L28P relates to a set of uncharacterized proteins	0	0	0	0	0
A Gram-positive cluster that relates ribosomal protein L28P to a set of uncharacterized proteins	0	0	0	0	0
Ribosome-related cluster	3	0	0	0	1
A Gammaproteobacteria Cluster Relating to Translation	0	0	0	0	0
CBSS-138119.3.peg.2719	3	0	0	0	1
Sarcosine oxidase	0	0	0	0	0
CBSS-188.1.peg.6170	0	0	0	0	0
Shiga toxin cluster	0	0	0	0	0
CBSS-194948.1.peg.143	0	0	0	0	0
Siderophore biosynthesis	0	0	0	0	0
CBSS-243265.1.peg.4415	0	0	0	0	0
Sulfatases and sulfatase modifying factor 1 (and a hypothetical)	0	0	0	0	0
Sulfatases and sulfatase modifying factor 1	0	0	0	0	0
Tartronate-semialdehyde related area (links to pyridoxine and aldorate metabolism)	0	0	0	0	0
CBSS-502800.3.peg.2785	0	0	0	0	0
Three hypotheticals linked to lipoprotein biosynthesis	0	0	0	0	0
CBSS-188.1.peg.9880	0	0	0	0	0
TldD cluster	2	1	0	0	0
CBSS-354.1.peg.2917	2	1	0	0	0
Translation	0	0	0	0	0
CBSS-243265.1.peg.198	0	0	0	0	0
CBSS-326442.4.peg.1852	0	0	0	0	0
Tricarboxylate transporter	0	0	0	0	0
CBSS-49338.1.peg.459	0	0	0	0	0
tRNA sulfuration	5	3	0	0	0
CBSS-89187.3.peg.2957	5	3	0	0	0
Two related proteases	0	0	0	0	0
CBSS-257314.1.peg.676	0	0	0	0	0
Type III secretion system related	0	0	0	0	0
CBSS-343509.6.peg.2644	0	0	0	0	0
Type III secretion system, extended	0	0	0	0	0
CBSS-243265.1.peg.3592	0	0	0	0	0
Urate degradation	0	0	0	0	0
CBSS-205922.3.peg.1809	0	0	0	0	0
Cofactors, Vitamins, Prosthetic Groups, Pigments	177	89	30	4	0
Biotin	24	10	2	2	0
Biotin biosynthesis	24	10	2	2	0
Coenzyme A	7	5	1	0	0
Coenzyme A Biosynthesis	7	5	1	0	0
Coenzyme B	0	0	0	0	0
Coenzyme B synthesis	0	0	0	0	0
Coenzyme F420	2	0	2	0	0
Coenzyme F420 synthesis	2	0	2	0	0
Coenzyme M	0	0	0	0	0
coenzyme M biosynthesis	0	0	0	0	0
Fe-S clusters	0	0	0	0	0
Fe-S cluster assembly	0	0	0	0	0
Folate and pterines	3	2	1	0	0
5-FCL-like protein	0	0	0	0	0
Folate Biosynthesis	0	0	0	0	0
methanopterin biosynthesis	0	0	0	0	0
Methanopterin biosynthesis2	0	0	0	0	0
Molybdopterin biosynthesis	0	0	0	0	0
p-Aminobenzoyl-Glutamate Utilization	0	0	0	0	0
Pterin biosynthesis	0	0	0	0	0
Pterin carbinolamine dehydratase	3	2	1	0	0
Pterin metabolism	0	0	0	0	0
Pterin metabolism 3	0	0	0	0	0
YgfZ	0	0	0	0	0
Lipoic acid	4	2	2	0	0
Lipoic acid metabolism	4	2	2	0	0
NAD and NADP	18	7	4	0	0
NAD and NADP cofactor biosynthesis global	18	7	4	0	0
NAD consumption	0	0	0	0	0
NAD regulation	0	0	0	0	0
PnuC-like transporters	0	0	0	0	0
Pyridoxine	5	3	0	1	0
Pyridoxin (Vitamin B6) Biosynthesis	5	3	0	1	0
Pyridoxin(Vitamin B6) Degradation Pathway	0	0	0	0	0
Quinone cofactors	24	8	6	0	0
Coenzyme PQQ synthesis	0	0	0	0	0
Menaquinone and Phylloquinone Biosynthesis	6	1	3	0	0
Menaquinone Biosynthesis via Futalosine	0	0	0	0	0
Plastoquinone Biosynthesis	4	2	0	0	0
Pyrroloquinoline Quinone biosynthesis	0	0	0	0	0
Tocopherol Biosynthesis	2	0	1	0	0
Ubiquinone Biosynthesis	12	5	2	0	0
Riboflavin, FMN, FAD	7	1	1	0	0
Flavodoxin	0	0	0	0	0
riboflavin to FAD	1	0	0	0	0
Riboflavin, FMN and FAD metabolism	6	1	1	0	0
Tetrapyrroles	76	47	8	1	0
Bilin Biosynthesis	6	2	1	0	0
Chlorophyll Biosynthesis	17	10	1	0	0
Chlorophyll Degradation	9	7	1	0	0
Cobalamin synthesis	17	11	3	0	0
Coenzyme B12 biosynthesis	16	9	2	0	0
Experimental tye	0	0	0	0	0
Heme and Siroheme Biosynthesis	11	8	0	1	0
Heme biosynthesis orphans	0	0	0	0	0
Thiamine and thiamine pyrophosphate	7	4	3	0	0
Thiamin biosynthesis	7	4	3	0	0
DNA Metabolism	102	50	11	4	1
DNA recombination	1	0	0	0	0
RuvABC plus a hypothetical	1	0	0	0	0
DNA repair	41	23	5	3	1
2-phosphoglycolate salvage	2	2	0	0	0
ATP-dependent Nuclease	0	0	0	0	0
DNA repair and recombination eukaryotic	0	0	0	0	0
DNA Repair Base Excision	6	4	0	1	0
DNA repair, bacterial	23	12	1	2	1
DNA repair, bacterial DinG and relatives	0	0	0	0	0
DNA repair, bacterial MutL-MutS system	3	1	1	0	0
DNA repair, bacterial RecFOR pathway	1	0	1	0	0
DNA repair, bacterial UvrD and related helicases	2	2	0	0	0
DNA repair, UvrABC system	4	2	2	0	0
Nonhomologous End-Joining in Bacteria	0	0	0	0	0
Rad50-Mre11::SbcD-SbcC DNA Repair Module	0	0	0	0	0
DNA replication	31	20	3	0	0
DNA Helicase of Unknown Function	2	1	0	0	0
DNA replication, archaeal	0	0	0	0	0
DNA topoisomerases, Type I, ATP-independent	0	0	0	0	0
DNA topoisomerases, Type II, ATP-dependent	3	3	0	0	0
DNA-replication	26	16	3	0	0
Plasmid replication	0	0	0	0	0
DNA uptake, competence	0	0	0	0	0
Competence in Streptococci	0	0	0	0	0
gram plus late competence	0	0	0	0	0
Gram Positive Competence	0	0	0	0	0
Late competence	0	0	0	0	0
Natural DNA Transformation in Vibrio	0	0	0	0	0
Thiamine and thiamine pyrophosphate	29	7	3	1	0
CRISPRs	13	4	2	1	0
DNA structural proteins, bacterial	1	0	0	0	0
Restriction-Modification System	14	2	1	0	0
Type I Restriction-Modification	0	0	0	0	0
YcfH	1	1	0	0	0
Dormancy and Sporulation	4	2	1	0	0
Dormancy and Sporulation unnamed	4	2	1	0	0
Bacillus biofilm matrix protein component TasA and homologs	0	0	0	0	0
Bacillus Sporulation Killing Factor A Biosynthetic Cluster	0	0	0	0	0
Bsub-Spore-Coat	0	0	0	0	0
Persister Cells	4	2	1	0	0
Spore Coat	0	0	0	0	0
Spore germination	0	0	0	0	0
Sporulation Cluster III A	0	0	0	0	0
Sporulation draft	0	0	0	0	0
Sporulation gene orphans	0	0	0	0	0
Spore DNA protection	0	0	0	0	0
Dipicolinate Synthesis	0	0	0	0	0
Small acid-soluble spore proteins	0	0	0	0	0
Fatty Acids, Lipids, and Isoprenoids	68	27	4	6	4
Fatty acids	27	7	3	3	1
carnitine metabolism	0	0	0	0	0
Carnitine Metabolism in Microorganisms	0	0	0	0	0
Fatty Acid Biosynthesis FASI	0	0	0	0	0
Fatty Acid Biosynthesis FASII	27	7	3	3	1
Fatty acid degradation regulons	0	0	0	0	0
Unsaturated Fatty Acid Metabolism	0	0	0	0	0
Fatty Acids, Lipids, and Isoprenoids unnamed	0	0	0	0	0
Polyhydroxybutyrate metabolism	0	0	0	0	0
Isoprenoids	31	15	1	3	3
Acyclic terpenes utilization	0	0	0	0	0
Archaeal lipids	0	0	0	0	0
Carotenoids	15	10	0	1	1
Isoprenoid Biosynthesis	11	3	1	1	1
Isoprenoid Biosynthesis: Interconversions	0	0	0	0	0
Mevalonate Branch of Isoprenoid Biosynthesis	0	0	0	0	0
Nonmevalonate Branch of Isoprenoid Biosynthesis	0	0	0	0	0
Polyprenyl Diphosphate Biosynthesis	5	2	0	1	1
polyprenyl synthesis	0	0	0	0	0
Terpen biosynthesis	0	0	0	0	0
Phospholipids	10	5	0	0	0
Glycerolipid and Glycerophospholipid Metabolism in Bacteria	10	5	0	0	0
Sphingolipid biosynthesis	0	0	0	0	0
Triacylglycerols	0	0	0	0	0
Triacylglycerol metabolism	0	0	0	0	0
Membrane Transport	45	19	7	2	0
ABC transporters	14	7	4	1	0
ABC transporter alkylphosphonate (TC 3.A.1.9.1)	4	4	0	0	0
ABC transporter branched-chain amino acid (TC 3.A.1.4.1)	0	0	0	0	0
ABC transporter dipeptide (TC 3.A.1.5.2)	3	1	2	0	0
ABC transporter ferric enterobactin (TC 3.A.1.14.2)	0	0	0	0	0
ABC transporter ferrichrome (TC 3.A.1.14.3)	0	0	0	0	0
ABC transporter glutamate aspartate (TC 3.A.1.3.4)	0	0	0	0	0
ABC transporter glutamine (TC 3.A.1.3.2)	0	0	0	0	0
ABC transporter Iron (II) and Manganese	0	0	0	0	0
ABC transporter iron(III) dicitrate (TC 3.A.1.14.1)	0	0	0	0	0
ABC transporter L-proline glycine betaine (TC 3.A.1.12.1)	0	0	0	0	0
ABC transporter molybdenum (TC 3.A.1.8.1)	0	0	0	0	0
ABC transporter nickel (TC 3.A.1.5.3)	0	0	0	0	0
ABC transporter of unknown substrate X	0	0	0	0	0
ABC transporter oligopeptide (TC 3.A.1.5.1)	7	2	2	1	0
ABC transporter peptide (TC 3.A.1.5.5)	0	0	0	0	0
ABC transporter tungstate (TC 3.A.1.6.2)	0	0	0	0	0
ATP-dependent efflux pump transporter Ybh	0	0	0	0	0
AttEFGH ABC Transport System	0	0	0	0	0
Periplasmic-Binding-Protein-Dependent Transport System for α-Glucosides	0	0	0	0	0
Lipoprotein sorting	0	0	0	0	0
Lipoprotein sorting system	0	0	0	0	0
Membrane Transport unnamed	31	12	3	1	0
Agrobacterium opine transport	0	0	0	0	0
Choline Transport	0	0	0	0	0
Cryptic ferrous iron transporter EfeUOB	0	0	0	0	0
ECF class transporters	8	3	0	0	0
Folate transporters	0	0	0	0	0
Phosphoglycerate transport system	0	0	0	0	0
Potassium homeostasis	22	9	3	1	0
Transport of Manganese	0	0	0	0	0
Transport of Molybdenum	0	0	0	0	0
Transport of Nickel and Cobalt	1	0	0	0	0
Transport of Zinc	0	0	0	0	0
SecY2-SecA2 specialized system	0	0	0	0	0
SecY2-SecA2 Specialized Transport System	0	0	0	0	0
Sugar Phosphotransferase Systems, PTS	0	0	0	0	0
Fructose and Mannose Inducible PTS	0	0	0	0	0
Galactose-inducible PTS	0	0	0	0	0
Sucrose-specific PTS	0	0	0	0	0
TRAP transporters	0	0	0	0	0
2,3-diketo-L-gulonate TRAP transporter	0	0	0	0	0
A TRAP transporter and a hypothetical	0	0	0	0	0
TRAP Transporter unknown substrate 9	0	0	0	0	0
Uni- Sym- and Antiporters	0	0	0	0	0
Na(+) H(+) antiporter	0	0	0	0	0
Proton-dependent Peptide Transporters	0	0	0	0	0
Sodium Hydrogen Antiporter	0	0	0	0	0
Metabolism of Aromatic Compounds	1	0	0	0	0
Anaerobic degradation of aromatic compounds	0	0	0	0	0
Acetophenone carboxylase 1	0	0	0	0	0
Anaerobic benzoate metabolism	0	0	0	0	0
Anaerobic toluene and ethylbenzene degradation	0	0	0	0	0
Hydroxyaromatic decarboxylase family	0	0	0	0	0
Metabolism of Aromatic Compounds unnamed	0	0	0	0	0
Aromatic Amin Catabolism	0	0	0	0	0
Benzoate transport and degradation cluster	0	0	0	0	0
carbazol degradation cluster	0	0	0	0	0
Cresol degradation	0	0	0	0	0
Gentisare degradation	0	0	0	0	0
p-cymene degradation	0	0	0	0	0
Phenylacetyl-CoA catabolic pathway (core)	0	0	0	0	0
Salicylate and gentisate catabolism	0	0	0	0	0
Metabolism of central aromatic intermediates	0	0	0	0	0
4-Hydroxyphenylacetic acid catabolic pathway	0	0	0	0	0
Catechol branch of beta-ketoadipate pathway	0	0	0	0	0
Central meta-cleavage pathway of aromatic compound degradation	0	0	0	0	0
Homogentisate pathway of aromatic compound degradation	0	0	0	0	0
N-heterocyclic aromatic compound degradation	0	0	0	0	0
Protocatechuate branch of beta-ketoadipate pathway	0	0	0	0	0
Peripheral pathways for catabolism of aromatic compounds	1	0	0	0	0
Benzoate catabolism	1	0	0	0	0
Benzoate degradation	0	0	0	0	0
Biphenyl Degradation	0	0	0	0	0
Chloroaromatic degradation pathway	0	0	0	0	0
Chlorobenzoate degradation	0	0	0	0	0
n-Phenylalkanoic acid degradation	0	0	0	0	0
Naphtalene and antracene degradation	0	0	0	0	0
p-Hydroxybenzoate degradation	0	0	0	0	0
Phenylpropanoid compound degradation	0	0	0	0	0
Quinate degradation	0	0	0	0	0
Salicylate ester degradation	0	0	0	0	0
Toluene degradation	0	0	0	0	0
Miscellaneous	14	8	2	2	0
Miscellaneous unnamed	14	8	2	2	0
Archease	0	0	0	0	0
Archease2	0	0	0	0	0
Biolumenescence	0	0	0	0	0
Carbonate Biomineralization	0	0	0	0	0
Luciferases	0	0	0	0	0
Magnetosome Biomineralization and Function	0	0	0	0	0
Muconate lactonizing enzyme family	0	0	0	0	0
YaaA	0	0	0	0	0
YbbK	2	1	0	1	0
ZZ gjo need homes	12	7	2	1	0
Motility and Chemotaxis	26	17	3	1	1
Flagellar motility in Prokaryota	0	0	0	0	0
Archaeal Flagellum	0	0	0	0	0
Flagellum	0	0	0	0	0
Flagellum in Campylobacter	0	0	0	0	0
Motility of Campylobacter	0	0	0	0	0
Motility and Chemotaxis unnamed	26	17	3	1	1
Bacterial Chemotaxis	26	17	3	1	1
Social motility and nonflagellar swimming in bacteria	0	0	0	0	0
Bacterial motility:Gliding	0	0	0	0	0
Control of Swarming in Vibrio and Shewanella species	0	0	0	0	0
Rhamnolipids in Pseudomonas	0	0	0	0	0
Nitrogen Metabolism	27	17	1	2	1
Nitrogen Metabolism unnamed	27	17	1	2	1
Allantoin degradation	0	0	0	0	0
Allantoin Utilization	0	0	0	0	0
Amidase clustered with urea and nitrile hydratase functions	0	0	0	0	0
Ammonia assimilation	12	5	1	0	1
Cyanate hydrolysis	0	0	0	0	0
Denitrification	0	0	0	0	0
Dissimilatory nitrite reductase	0	0	0	0	0
Nitrate and nitrite ammonification	4	4	0	0	0
Nitrilase	0	0	0	0	0
Nitrogen fixation	9	6	0	2	0
Nitrosative stress	2	2	0	0	0
none	4483	1712	544	145	39
none	4483	1712	544	145	39
none	4483	1712	544	145	39
unnamed	0	0	0	0	0
CBSS-1140.3.peg.2017	0	0	0	0	0
CBSS-155864.1.peg.3753	0	0	0	0	0
COG0523	0	0	0	0	0
COG0523 and iron	0	0	0	0	0
DedA family of inner membrane proteins	0	0	0	0	0
ECF S-components - Experimental	0	0	0	0	0
Experimental-EFP	0	0	0	0	0
Nitric oxide synthase	0	0	0	0	0
preQ1 salvage	0	0	0	0	0
tRNA modification position 37	0	0	0	0	0
Nucleosides and Nucleotides	48	24	3	1	0
Detoxification	1	1	0	0	0
Nucleoside triphosphate pyrophosphohydrolase MazG	1	1	0	0	0
Nudix proteins (nucleoside triphosphate hydrolases)	0	0	0	0	0
Nucleosides and Nucleotides unnamed	17	10	1	0	0
Adenosyl nucleosidases	0	0	0	0	0
AMP to 3-phosphoglycerate	0	0	0	0	0
De Novo Pyrimidine Synthesis	10	6	1	0	0
Hydantoin metabolism	1	0	0	0	0
Purine Utilization	3	2	0	0	0
Ribonucleotide reduction	3	2	0	0	0
Purines	22	10	1	1	0
De Novo Purine Biosynthesis	12	6	1	1	0
Purine conversions	10	4	0	0	0
Purine nucleotide synthesis regulator	0	0	0	0	0
Xanthosine utilization (xap region)	0	0	0	0	0
Pyrimidines	8	3	1	0	0
pyrimidine conversions	8	3	1	0	0
Pyrimidine utilization	0	0	0	0	0
Phages, Prophages, Transposable elements	0	0	0	0	0
Bacteriophage structural proteins	0	0	0	0	0
Phage capsid proteins	0	0	0	0	0
Phage tail proteins	0	0	0	0	0
Lysogenic conversion	0	0	0	0	0
Prophage lysogenic conversion modules	0	0	0	0	0
Phages, Prophages, Transposable elements unnamed	0	0	0	0	0
Bacterial Endolysins: autolysins, phage, and phage-like lysins	0	0	0	0	0
CBSS-203122.12.peg.188	0	0	0	0	0
Conjugative transposon, Bacteroidales	0	0	0	0	0
Gene Transfer Agent (GTA) Genes	0	0	0	0	0
IbrA and IbrB: co-activators of prophage gene expression	0	0	0	0	0
Listeria phi-A118-like prophages	0	0	0	0	0
Phage integrases	0	0	0	0	0
Phage packaging machinery	0	0	0	0	0
Staphylococcal phi-Mu50B-like prophages	0	0	0	0	0
Tn552	0	0	0	0	0
Phosphorus Metabolism	20	7	3	3	0
Phosphorus Metabolism unnamed	20	7	3	3	0
Alkylphosphonate utilization	0	0	0	0	0
High affinity phosphate transporter and control of PHO regulon	13	5	1	3	0
P uptake (cyanobacteria)	0	0	0	0	0
Phosphate metabolism	7	2	2	0	0
Phosphoenolpyruvate phosphomutase	0	0	0	0	0
Phosphonate metabolism	0	0	0	0	0
Photosynthesis	51	8	0	0	0
Electron transport and photophosphorylation	33	6	0	0	0
Photosystem I	12	2	0	0	0
Photosystem I-type photosynthetic reaction center	0	0	0	0	0
Photosystem II	21	4	0	0	0
Photosystem II-type photosynthetic reaction center	0	0	0	0	0
Light-harvesting complexes	18	2	0	0	0
Bacterial light-harvesting proteins	0	0	0	0	0
Chlorosome	0	0	0	0	0
Phycobilisome	18	2	0	0	0
Photosynthesis unnamed	0	0	0	0	0
Bacteriorhodopsin	0	0	0	0	0
Proteorhodopsin	0	0	0	0	0
Plasmids	0	0	0	0	0
Plasmid replication	0	0	0	0	0
F plasmid replication	0	0	0	0	0
Rolling-circle replication	0	0	0	0	0
Plasmid transfer	0	0	0	0	0
Plasmid-encoded conjugative DNA transfer	0	0	0	0	0
Plasmid-encoded T-DNA transfer	0	0	0	0	0
Potassium metabolism	12	5	2	2	0
Potassium metabolism unnamed	12	5	2	2	0
Glutathione-regulated potassium-efflux system and associated functions	10	5	1	2	0
Hyperosmotic potassium uptake	2	0	1	0	0
P-type ATPase transporter potassium (TC 3.A.3.7.1)	0	0	0	0	0
Protein Metabolism	105	47	14	0	0
Protein biosynthesis	59	27	9	0	0
Asp-tRNA(Asn) transamidation	0	0	0	0	0
Cysteinyl-tRNA(Cys) synthesis, archaeal	0	0	0	0	0
Glu-tRNA(Gln) transamidation	0	0	0	0	0
Nucleolar protein complex	0	0	0	0	0
Programmed frameshift	1	1	0	0	0
Pyrrolysine	0	0	0	0	0
Ribosome activity modulation	1	0	0	0	0
Ribosome biogenesis bacterial	5	2	1	0	0
Ribosome LSU bacterial	0	0	0	0	0
Ribosome LSU chloroplast	0	0	0	0	0
Ribosome LSU eukaryotic and archaeal	0	0	0	0	0
Ribosome LSU mitochondrial	0	0	0	0	0
Ribosome SSU bacterial	16	2	0	0	0
Ribosome SSU chloroplast	0	0	0	0	0
Ribosome SSU eukaryotic and archaeal	0	0	0	0	0
Ribosome SSU mitochondrial	0	0	0	0	0
rRNAs	0	0	0	0	0
Trans-translation by stalled ribosomes	0	0	0	0	0
Translation elongation factor G family	2	1	1	0	0
Translation elongation factors eukaryotic and archaeal	0	0	0	0	0
Translation factors bacterial	0	0	0	0	0
Translation initiation factors eukaryotic and archaeal	0	0	0	0	0
tRNA aminoacylation	27	17	6	0	0
tRNA aminoacylation, mitochondrial	0	0	0	0	0
tRNAs	0	0	0	0	0
Universal GTPases	7	4	1	0	0
Protein degradation	16	8	0	0	0
Proteasome archaeal	0	0	0	0	0
Proteasome bacterial	0	0	0	0	0
Proteasome eukaryotic	0	0	0	0	0
Protein degradation	3	2	0	0	0
Proteolysis in bacteria, ATP-dependent	8	3	0	0	0
Putative TldE-TldD proteolytic complex	5	3	0	0	0
Protein folding	8	4	1	0	0
GroEL GroES	3	1	0	0	0
Peptidyl-prolyl cis-trans isomerase	1	1	0	0	0
Periplasmic disulfide interchange	0	0	0	0	0
Protein chaperones	4	2	1	0	0
Thermosome, archaeal	0	0	0	0	0
Protein processing and modification	22	8	4	0	0
Inteins	0	0	0	0	0
Lipoprotein Biosynthesis	4	1	1	0	0
N-linked Glycosylation in Bacteria	10	5	1	0	0
Peptide methionine sulfoxide reductase	5	2	1	0	0
Protein Acetylation and Deacetylation in Bacteria	0	0	0	0	0
Ribosomal protein S12p Asp methylthiotransferase	2	0	1	0	0
Ribosomal protein S5p acylation	1	0	0	0	0
Signal peptidase	0	0	0	0	0
Secretion	0	0	0	0	0
General secretory pathway (Sec-SRP) complex (TC 3.A.5.1.1)	0	0	0	0	0
HtrA and Sec secretion	0	0	0	0	0
Protein secretion by ABC-type exporters	0	0	0	0	0
Twin-arginine translocation system	0	0	0	0	0
Selenoproteins	0	0	0	0	0
Glycine reductase, sarcosine reductase and betaine reductase	0	0	0	0	0
Selenocysteine metabolism	0	0	0	0	0
Selenoprotein O	0	0	0	0	0
Regulation and Cell signaling	100	57	12	0	0
Antibacterial peptides	0	0	0	0	0
Bacteriocin-like peptides Blp	0	0	0	0	0
Programmed Cell Death and Toxin-antitoxin Systems	4	0	0	0	0
Bacterial Caspases	0	0	0	0	0
Fratricide in Streptococcus	0	0	0	0	0
MazEF toxin-antitoxing (programmed cell death) system	2	0	0	0	0
Murein hydrolase regulation and cell death	0	0	0	0	0
RelBE bacterial toxin-antitoxin system	0	0	0	0	0
Toxin-antitoxin systems (other than RelBE and MazEF)	2	0	0	0	0
Proteolytic pathway	0	0	0	0	0
Coagulation cascade	0	0	0	0	0
MT1-MMP Pericellular Network	0	0	0	0	0
Regulatory Intramembrane Proteolysis Pathways	0	0	0	0	0
Regulation and Cell signaling unnamed	96	57	12	0	0
cAMP signaling in bacteria	87	52	11	0	0
CytR regulation	0	0	0	0	0
DNA-binding regulatory proteins, strays	1	1	0	0	0
Global Two-component Regulator PrrBA in Proteobacteria	0	0	0	0	0
HPr catabolite repression system	0	0	0	0	0
Orphan regulatory proteins	0	0	0	0	0
Oxygen and light sensor PpaA-PpsR	0	0	0	0	0
Rcs phosphorelay signal transduction pathway	0	0	0	0	0
Sex pheromones in Enterococcus faecalis and other Firmicutes	0	0	0	0	0
Stringent Response, (p)ppGpp metabolism	3	2	0	0	0
Two-component regulatory systems in Campylobacter	0	0	0	0	0
Zinc regulated enzymes	5	2	1	0	0
Signal transduction in Eukaryotes	0	0	0	0	0
P38 MAP kinase pathways	0	0	0	0	0
Respiration	88	34	11	2	1
ATP synthases	9	1	3	0	0
F0F1-type ATP synthase	9	1	3	0	0
V-Type ATP synthase	0	0	0	0	0
Electron accepting reactions	14	6	2	0	1
Anaerobic respiratory reductases	10	4	2	0	0
Cytochrome c oxidases d@O copy	0	0	0	0	0
Terminal AA3-600 quinol oxidase	0	0	0	0	0
Terminal cytochrome C oxidases	2	1	0	0	0
Terminal cytochrome C oxidases copy	0	0	0	0	0
Terminal cytochrome d ubiquinol oxidases	2	1	0	0	1
Terminal cytochrome O ubiquinol oxidase	0	0	0	0	0
Terminal cytochrome oxidases	0	0	0	0	0
trimethylamine N-oxide (TMAO) reductase	0	0	0	0	0
Ubiquinone Menaquinone-cytochrome c reductase complexes	0	0	0	0	0
Electron donating reactions	40	17	5	2	0
Carbon monoxide dehydrogenases	0	0	0	0	0
CO Dehydrogenase	0	0	0	0	0
Coenzyme F420 hydrogenase	0	0	0	0	0
Coenzyme F420-H2 dehydrogenase (methanophenazine)	0	0	0	0	0
Energy-conserving hydrogenase (ferredoxin)	0	0	0	0	0
Formate dehydrogenase	0	0	0	0	0
H2:CoM-S-S-HTP oxidoreductase	0	0	0	0	0
Hydrogenases	10	6	1	1	0
Membrane-bound Ni, Fe-hydrogenase	0	0	0	0	0
Methanophenazine hydrogenase	0	0	0	0	0
Na(+)-translocating NADH-quinone oxidoreductase and rnf-like group of electron transport complexes	0	0	0	0	0
NiFe hydrogenase maturation	8	1	3	1	0
Respiratory Complex I	14	6	0	0	0
Respiratory dehydrogenases 1	5	3	1	0	0
Succinate dehydrogenase	3	1	0	0	0
Respiration unnamed	25	10	1	0	0
Biogenesis of c-type cytochromes	8	6	1	0	0
Biogenesis of cbb3-type cytochrome c oxidases	0	0	0	0	0
Biogenesis of cytochrome c oxidases	4	1	0	0	0
Carbon monoxide dehydrogenase maturation factors	0	0	0	0	0
Carbon monoxide induced hydrogenase	0	0	0	0	0
Cytochrome B6-F complex	7	1	0	0	0
Flavocytochrome C	0	0	0	0	0
Formate hydrogenase	0	0	0	0	0
pH adaptation potassium efflux system	0	0	0	0	0
Reductive Dechlorination	0	0	0	0	0
Soluble cytochromes and functionally related electron carriers	6	2	0	0	0
Tetrathionate respiration	0	0	0	0	0
Reverse electron transport	0	0	0	0	0
Archaeal membrane bound hydrogenases	0	0	0	0	0
Energy conserving hydrogenase b, Methanococcales-Methanobacteriales-Methanopyrales	0	0	0	0	0
Energy conserving hydrogenase, Methanococcales-Methanobacteriales-Methanopyrales	0	0	0	0	0
Mebrane bound hydrogenases	0	0	0	0	0
Sodium Ion-Coupled Energetics	0	0	0	0	0
Na+ translocating decarboxylases and related biotin-dependent enzymes	0	0	0	0	0
RNA Metabolism	43	18	2	0	0
RNA Metabolism unnamed	0	0	0	0	0
Group II intron-associated genes	0	0	0	0	0
RNA processing and modification	32	15	1	0	0
ATP-dependent RNA helicases, bacterial	2	1	0	0	0
eukaryotic rRNA modification and related functions	0	0	0	0	0
mcm5s2U biosynthesis in tRNA	0	0	0	0	0
Methylthiotransferases	2	0	1	0	0
mnm5U34 biosynthesis bacteria	0	0	0	0	0
Polyadenylation bacterial	0	0	0	0	0
Queuosine-Archaeosine Biosynthesis	10	3	0	0	0
Ribonuclease H	2	2	0	0	0
Ribonuclease P archaeal and eukaryal	0	0	0	0	0
Ribosome biogenesis archaeal	0	0	0	0	0
RNA 3'-terminal phosphate cyclase	2	2	0	0	0
RNA processing and degradation, bacterial	4	3	0	0	0
rRNA modification Archaea	0	0	0	0	0
rRNA modification Bacteria	0	0	0	0	0
Spliceosome	0	0	0	0	0
tRNA modification Archaea	0	0	0	0	0
tRNA modification Archaea Henri	0	0	0	0	0
tRNA modification Bacteria	0	0	0	0	0
tRNA modification yeast cytoplasmic	0	0	0	0	0
tRNA modification yeast mitochondrial	0	0	0	0	0
tRNA nucleotidyltransferase	2	1	0	0	0
tRNA processing	7	2	0	0	0
tRNA splicing	1	1	0	0	0
Wyeosine-MimG Biosynthesis	0	0	0	0	0
YrdC-YciO	0	0	0	0	0
Transcription	11	3	1	0	0
RNA polymerase archaeal	0	0	0	0	0
RNA polymerase archaeal initiation factors	0	0	0	0	0
RNA polymerase bacterial	4	1	0	0	0
RNA polymerase chloroplast	0	0	0	0	0
RNA polymerase I	0	0	0	0	0
RNA polymerase II	0	0	0	0	0
RNA polymerase II initiation factors	0	0	0	0	0
RNA polymerase III	0	0	0	0	0
RNA polymerase III initiation factors	0	0	0	0	0
Rrf2 family transcriptional regulators	2	0	1	0	0
Transcription factors bacterial	3	2	0	0	0
Transcription factors cyanobacterial RpoD-like sigma factors	2	0	0	0	0
Transcription initiation, bacterial sigma factors	0	0	0	0	0
Secondary Metabolism	0	0	0	0	0
Aromatic amino acids and derivatives	0	0	0	0	0
Cinnamic Acid Degradation	0	0	0	0	0
Bacterial cytostatics, differentiation factors and antibiotics	0	0	0	0	0
2-isocapryloyl-3R-hydroxymethyl-gamma-butyrolactone and other bacterial morphogens	0	0	0	0	0
Clavulanic acid biosynthesis	0	0	0	0	0
Nonribosomal peptide synthetases (NRPS) in Frankia sp. Ccl3	0	0	0	0	0
Phenazine biosynthesis	0	0	0	0	0
Biologically active compounds in metazoan cell defence and differentiation	0	0	0	0	0
Quinolinic acid and its derivatives	0	0	0	0	0
Steroid sulfates	0	0	0	0	0
Biosynthesis of phenylpropanoids	0	0	0	0	0
Apigenin derivatives	0	0	0	0	0
Biflavanoid biosynthesis	0	0	0	0	0
Caffeic acid derivatives	0	0	0	0	0
Flavanone biosynthesis	0	0	0	0	0
Lignine biosynthesis	0	0	0	0	0
Phenylpropanoids general biosynthesis	0	0	0	0	0
Phenylpropionate Degradation	0	0	0	0	0
Phytoalexin biosynthesis	0	0	0	0	0
Phytosterol biosynthesis	0	0	0	0	0
Salicylic acid biosynthesis1	0	0	0	0	0
Suberine biosynthesis	0	0	0	0	0
Tannin biosynthesis	0	0	0	0	0
Lipid-derived mediators	0	0	0	0	0
Cannabinoid biosynthesis	0	0	0	0	0
Plant Alkaloids	0	0	0	0	0
Alkaloid biosynthesis from L-lysine	0	0	0	0	0
Plant Hormones	0	0	0	0	0
Auxin biosynthesis	0	0	0	0	0
Auxin degradation	0	0	0	0	0
Plant Octadecanoids	0	0	0	0	0
Octadecanoids	0	0	0	0	0
Stress Response	120	54	16	4	0
Acid stress	0	0	0	0	0
Acid resistance mechanisms	0	0	0	0	0
Cold shock	0	0	0	0	0
Cold shock, CspA family of proteins	0	0	0	0	0
Dessication stress	0	0	0	0	0
O-antigen capsule important for environmental persistence	0	0	0	0	0
Detoxification	3	1	0	1	0
D-tyrosyl-tRNA(Tyr) deacylase	1	0	0	1	0
Glutathione-dependent pathway of formaldehyde detoxification	2	1	0	0	0
Uptake of selenate and selenite	0	0	0	0	0
Osmotic stress	6	4	0	0	0
Betaine biosynthesis from glycine	0	0	0	0	0
Choline and Betaine Uptake and Betaine Biosynthesis	4	3	0	0	0
Hyperosmotic ectoine biosynthesis	0	0	0	0	0
Osmoregulation	2	1	0	0	0
Osmotically activated L-carnitine ABC transporter in Listeria	0	0	0	0	0
Synthesis of osmoregulated periplasmic glucans	0	0	0	0	0
Oxidative stress	58	26	9	2	0
Glutaredoxins	13	3	1	0	0
Glutathione analogs: mycothiol	0	0	0	0	0
Glutathione: Biosynthesis and gamma-glutamyl cycle	5	2	1	2	0
Glutathione: Non-redox reactions	10	7	1	0	0
Glutathione: Redox cycle	2	1	1	0	0
Glutathionylspermidine and Trypanothione	0	0	0	0	0
Oxidative stress	22	11	4	0	0
Protection from Reactive Oxygen Species	0	0	0	0	0
Redox-dependent regulation of nucleus processes	0	0	0	0	0
Regulation of Oxidative Stress Response	0	0	0	0	0
Rubrerythrin	6	2	1	0	0
Periplasmic Stress	2	1	0	0	0
Periplasmic Acid Stress Response in Enterobacteria	0	0	0	0	0
Periplasmic Stress Response	2	1	0	0	0
Stress Response unnamed	51	22	7	1	0
Bacterial hemoglobins	10	9	1	0	0
Carbon Starvation	0	0	0	0	0
Dimethylarginine metabolism	0	0	0	0	0
Flavohaemoglobin	0	0	0	0	0
Heat shock dnaK gene cluster extended	16	4	3	1	0
Hfl operon	1	1	0	0	0
Phage shock protein (psp) operon	0	0	0	0	0
SigmaB stress responce regulation	23	8	3	0	0
Sugar-phosphate stress regulation	0	0	0	0	0
Universal stress protein family	1	0	0	0	0
Sulfur Metabolism	12	6	1	0	0
Inorganic sulfur assimilation	10	4	1	0	0
Inorganic Sulfur Assimilation	10	4	1	0	0
Sulfate assimilation	0	0	0	0	0
Organic sulfur assimilation	0	0	0	0	0
Alkanesulfonate assimilation	0	0	0	0	0
Alkanesulfonates Utilization	0	0	0	0	0
DMSP breakdown	0	0	0	0	0
Taurine Utilization	0	0	0	0	0
Utilization of glutathione as a sulphur source	0	0	0	0	0
Sulfur Metabolism unnamed	2	2	0	0	0
Galactosylceramide and Sulfatide metabolism	0	0	0	0	0
Release of Dimethyl Sulfide (DMS) from Dimethylsulfoniopropionate (DMSP)	0	0	0	0	0
Sulfate reduction-associated complexes	0	0	0	0	0
Sulfur oxidation	0	0	0	0	0
Thioredoxin-disulfide reductase	2	2	0	0	0
Unnamed	0	0	0	0	0
Bacterial cytostatics,differentiation factors and antibiotics	0	0	0	0	0
Differentiation in bacteria:transcription factors and signaling systems	0	0	0	0	0
Central carbohydrate metabolism	0	0	0	0	0
Fumarate respiration and methabolism	0	0	0	0	0
Clustering-based subsystems	0	0	0	0	0
Lipopolysaccharide biosynthesis 2	0	0	0	0	0
Fatty acids	0	0	0	0	0
ACP Based Fatty Acid Elongation	0	0	0	0	0
Metagenomics	0	0	0	0	0
EGS prediction	0	0	0	0	0
Monosaccharides	0	0	0	0	0
The Tartronate Semialdehyde Hub	0	0	0	0	0
NAD and NADP	0	0	0	0	0
Nicotinamide catabolism	0	0	0	0	0
Nitrogen fixation and assimilation	0	0	0	0	0
NtcA regulon	0	0	0	0	0
Phages, Prophages, Transposable elements	0	0	0	0	0
Phage experimental	0	0	0	0	0
Plant-Prokaryote DOE project	0	0	0	0	0
COG0277	0	0	0	0	0
COG0451	0	0	0	0	0
COG1836	0	0	0	0	0
COG2363	0	0	0	0	0
COG3146 experimental	0	0	0	0	0
COG3533	0	0	0	0	0
COG4319	0	0	0	0	0
DMT transporter	0	0	0	0	0
Experimental - Histidine Degradation	0	0	0	0	0
Iojap	0	0	0	0	0
Omega-amidase	0	0	0	0	0
PROSC	0	0	0	0	0
YgfZ-Fe-S	0	0	0	0	0
YggW	0	0	0	0	0
Polysaccharides	0	0	0	0	0
Pullulan degrading enzymes and Amylases of archaeal and bacterial origin	0	0	0	0	0
Prophage, Transposon	0	0	0	0	0
Streptococcus pyogenes phage 315.1	0	0	0	0	0
Proposed Subsystem	0	0	0	0	0
Alkaloid biosynthesis from putrescine	0	0	0	0	0
Alkaloid biosynthesis from tyrosine	0	0	0	0	0
Anthocyanin biosynthesis	0	0	0	0	0
Anthracycline biosynthesis	0	0	0	0	0
Bis- and Tris-Indole alkaloids	0	0	0	0	0
Coumarin biosynthesis	0	0	0	0	0
Fungal cytostatics	0	0	0	0	0
Methane metabolism	0	0	0	0	0
Protozoan cytostatics and differentiation factors	0	0	0	0	0
Streptomycin biosynthesis	0	0	0	0	0
Xylose to Pyruvate (Proposed extension to Xylose Utilization)	0	0	0	0	0
Protein processing and modification	0	0	0	0	0
Prokaryotic N-acetyltransferase	0	0	0	0	0
Pyrimidines	0	0	0	0	0
Novel non-oxidative pathway of Uracil catabolism	0	0	0	0	0
pyrimidine conversions v2	0	0	0	0	0
Resistance to antibiotics and toxic compounds	0	0	0	0	0
Acriflavin resistance cluster	0	0	0	0	0
RNA processing and modification	0	0	0	0	0
Exosome	0	0	0	0	0
Test2	0	0	0	0	0
tRNA cmo5U synthesis	0	0	0	0	0
Supplement for the paper 1	0	0	0	0	0
Bacterial short NadE	0	0	0	0	0
Supplement for the paper 2	0	0	0	0	0
Bifunctional NMNAT-ADPRPs	0	0	0	0	0
Transposable elements	0	0	0	0	0
Transposases	0	0	0	0	0
unnamed	0	0	0	0	0
271-Bsub	0	0	0	0	0
A module for synthesis of coenzyme B from 2-oxoglutarate	0	0	0	0	0
Accessory Gene Regulator	0	0	0	0	0
Alkane Utilization	0	0	0	0	0
Ammonium metabolism H. pylori	0	0	0	0	0
Archaeal signature proteins	0	0	0	0	0
ArsR methyltransferase fusion	0	0	0	0	0
Aspartate aminotransferase protein family	0	0	0	0	0
At3g61080 homolog	0	0	0	0	0
Biofilm formation in Vibrio	0	0	0	0	0
Carboxysome FM working copy	0	0	0	0	0
CBSS-190485.1.peg.4141	0	0	0	0	0
CBSS-190486.1.peg.2083	0	0	0	0	0
CBSS-205922.3.peg.630	0	0	0	0	0
CBSS-258594.1.peg.3734	0	0	0	0	0
Cellulose synthesis	0	0	0	0	0
CobW	0	0	0	0	0
COG1272 Experimental	0	0	0	0	0
COG1565	0	0	0	0	0
COG2078	0	0	0	0	0
COG2302	0	0	0	0	0
CR clusters Euk 1	0	0	0	0	0
CR clusters Euk 2	0	0	0	0	0
CR clusters Euk 3	0	0	0	0	0
CR clusters Euk 4	0	0	0	0	0
CR clusters Euk 5 hexokinase2	0	0	0	0	0
CR clusters Euk 6 lactateDehB	0	0	0	0	0
CR clusters Euk 7 GlucoseP isomerase	0	0	0	0	0
CRnot mitoch clusters Euk 1	0	0	0	0	0
CSBB-630.2.peg.1023	0	0	0	0	0
Cyp450	0	0	0	0	0
Dabb	0	0	0	0	0
Deaminase	0	0	0	0	0
Diphtamide biosynthesis	0	0	0	0	0
DNA replication, archaeal Isaac	0	0	0	0	0
ERES Pathogenicity Region	0	0	0	0	0
Experimental - hydroxyproline metabolism	0	0	0	0	0
Experimental -Creatinine degradation	0	0	0	0	0
Experimental Iddo 1	0	0	0	0	0
Experimental Sulfur transfer Archaea	0	0	0	0	0
Experimental-CO2515	0	0	0	0	0
Experimental-COG3533	0	0	0	0	0
Experimental-DCE degrader	0	0	0	0	0
Experimental-FO	0	0	0	0	0
Experimental-PTPS	0	0	0	0	0
Experimental-Ubiquinone BiosynthesisVDC	0	0	0	0	0
Experimental-yggC	0	0	0	0	0
Flagellum-CBSS-351745.7.peg.1335	0	0	0	0	0
Flagellum-CBSS-483179.3.peg.2258	0	0	0	0	0
Folate Biosynthesis (Phoenix copy)	0	0	0	0	0
Frankia C1 regulator	0	0	0	0	0
Fructose-bisphosphate aldolase protein family	0	0	0	0	0
Future SA prophage SS	0	0	0	0	0
Galactoglucan Biosynthesis in Sinorhizobium	0	0	0	0	0
Gamma-aminobutyrate (GABA) shunt	0	0	0	0	0
General Secretion Pathway	0	0	0	0	0
Glutamyl peptidase?	0	0	0	0	0
Glyoxylate-Hydroxypyruvate Conversion	0	0	0	0	0
Group 2 capsule operon in E coli	0	0	0	0	0
Heme temp review	0	0	0	0	0
Homocitrate to 2-oxoadipate module	0	0	0	0	0
Hypothetical DUF454	0	0	0	0	0
Iron-sulfur cluster assembly	0	0	0	0	0
Iron-sulfur experimental	0	0	0	0	0
L-2-amino-adipate to lysine module	0	0	0	0	0
Lipase chaperone	0	0	0	0	0
Listeria autolysins	0	0	0	0	0
Mannosylfructose biosynthesis	0	0	0	0	0
Mechanosensitive channels	0	0	0	0	0
Molybdopterin experimental	0	0	0	0	0
Multiple resistance and pH-related antiporter Mrp	0	0	0	0	0
Na dependent energetics	0	0	0	0	0
NDP-sugar epimerase	0	0	0	0	0
NhaA	0	0	0	0	0
Nodulation	0	0	0	0	0
oxaloacetate to 2-oxoglutarate module	0	0	0	0	0
Pectin degradation	0	0	0	0	0
Peptidoglycan Biosynthesis experimental	0	0	0	0	0
PfkB kinase	0	0	0	0	0
Phenylalanine and Tyrosine Branches from Chorismate (Phoenix copy)	0	0	0	0	0
Phosphate-binding DING proteins	0	0	0	0	0
Phosphoglycerate mutase protein family	0	0	0	0	0
Plasmid related	0	0	0	0	0
Polyunsaturated Fatty Acids synthesis	0	0	0	0	0
Potassium homeostasis Pavel	0	0	0	0	0
PQQ-dependent quinoprotein dehydrogenases	0	0	0	0	0
Propanoate to succinate module	0	0	0	0	0
Protease inhibitors	0	0	0	0	0
Psa locus in Yersinia	0	0	0	0	0
PTS Systems in Bacteroides	0	0	0	0	0
PTS uptake system scrtach	0	0	0	0	0
Q-derivative	0	0	0	0	0
Retinol metabolism	0	0	0	0	0
rRNA methylation in clusters	0	0	0	0	0
S-Adenosylhomocysteine and S-Methylthioadenosine metabolism	0	0	0	0	0
SA hypothetical	0	0	0	0	0
Siderophores of catechol family	0	0	0	0	0
Siderophores of hydroxamate family	0	0	0	0	0
slr0575	0	0	0	0	0
Small Multidrug Resistance	0	0	0	0	0
Streptococcus pyogenes Transcription Regulators	0	0	0	0	0
Sugar catabolome in Shewanella species	0	0	0	0	0
Sulfate Assimilation Shewanella	0	0	0	0	0
Superpathway of cysteine biosynthesis	0	0	0	0	0
Synechocystis experimental	0	0	0	0	0
Taurine Utilization Exp	0	0	0	0	0
Tellurium resistance	0	0	0	0	0
Test	0	0	0	0	0
Transporters In Models	0	0	0	0	0
TRAP Transporter collection	0	0	0	0	0
TRAP Transporter unknown substrate 2	0	0	0	0	0
TRAP Transporter unknown substrate 3	0	0	0	0	0
TRAP Transporter unknown substrate 4	0	0	0	0	0
TRAP Transporter unknown substrate 5	0	0	0	0	0
TRAP Transporter unknown substrate 6	0	0	0	0	0
TRAP Transporter unknown substrate 7	0	0	0	0	0
TRAP Transporter unknown substrate 8	0	0	0	0	0
TrmE experimental	0	0	0	0	0
tRNA aminoacylase paralogs	0	0	0	0	0
uridine kinase cluster 1	0	0	0	0	0
USS-DB-7	0	0	0	0	0
XXBOB	0	0	0	0	0
XXBOB2	0	0	0	0	0
XXBobCopyTrmE	0	0	0	0	0
YgfZ-Fe-S clustering	0	0	0	0	0
YHI9	0	0	0	0	0
ZZ gjo scratch	0	0	0	0	0
ZZ rdo scratch	0	0	0	0	0
Virulence	72	41	13	3	1
Adhesion	1	1	0	0	0
Adhesins in Staphylococcus	0	0	0	0	0
Adhesion of Campylobacter	0	0	0	0	0
Colonization factor antigen I fimbriae	0	0	0	0	0
Curli production	0	0	0	0	0
Streptococcus pyogenes recombinatorial zone	1	1	0	0	0
The fimbrial Sfm cluster	0	0	0	0	0
Type 1 pili (mannose-sensitive fimbriae)	0	0	0	0	0
Widespread colonization island	0	0	0	0	0
Detection	0	0	0	0	0
MLST	0	0	0	0	0
Fimbriae of the Chaperone/Usher Assembly Pathway	0	0	0	0	0
α-Fimbriae	0	0	0	0	0
α-related Fimbriae in Yersinia	0	0	0	0	0
β-Fimbriae	0	0	0	0	0
κ-Fimbriae	0	0	0	0	0
σ-Fimbriae	0	0	0	0	0
Invasion and intracellular resistance	4	3	0	0	0
Cytolysin and Lipase operon in Vibrio	0	0	0	0	0
Gram-Positive Extracellular Nucleases	0	0	0	0	0
Listeria surface proteins: Internalin-like proteins	4	3	0	0	0
Listeria surface proteins: LPXTG motif	0	0	0	0	0
pVir Plasmid of Campylobacter	0	0	0	0	0
Salmonella invasion locus	0	0	0	0	0
Iron Scavenging Mechanisms	3	1	0	0	0
Aerobactin siderophore biosynthesis	0	0	0	0	0
Campylobacter Iron Metabolism	0	0	0	0	0
Heme, hemin uptake and utilization systems in GramPositives	0	0	0	0	0
Hemin transport system	0	0	0	0	0
Iron acquisition in Streptococcus	3	1	0	0	0
Iron acquisition in Vibrio	0	0	0	0	0
Paerucumarin Biosynthesis	0	0	0	0	0
Pyoverdine biosynthesis new	0	0	0	0	0
Salmochelin-mediated Iron Acquisition	0	0	0	0	0
Siderophore biosynthesis in Staphylococci	0	0	0	0	0
Siderophore enterobactin biosynthesis and ferric enterbactin transport	0	0	0	0	0
Siderophore pyochelin	0	0	0	0	0
Siderophore Yersiniabactin Biosynthesis	0	0	0	0	0
Transport of Iron	0	0	0	0	0
Vibrioferrin synthesis	0	0	0	0	0
Pathogenicity islands	0	0	0	0	0
Listeria Pathogenicity Island LIPI-1 extended	0	0	0	0	0
Staphylococcal pathogenicity islands SaPI	0	0	0	0	0
Vibrio pathogenicity island	0	0	0	0	0
Prophage, Transposon	0	0	0	0	0
Prophage-encoded Rst operon	0	0	0	0	0
Quorum sensing and biofilm formation	0	0	0	0	0
Acyl Homoserine Lactone (AHL) Autoinducer Quorum Sensing	0	0	0	0	0
Autoinducer 2 (AI-2) transport and processing (lsrACDBFGE operon)	0	0	0	0	0
Biofilm Adhesin Biosynthesis	0	0	0	0	0
Biofilm formation in Staphylococcus	0	0	0	0	0
Quorum sensing in Yersinia	0	0	0	0	0
Quorum sensing regulation in Pseudomonas	0	0	0	0	0
Quorum Sensing: Autoinducer-2 Synthesis	0	0	0	0	0
Quorum-sensing in Vibrio	0	0	0	0	0
Regulation of virulence	0	0	0	0	0
SpeB-SpeF extended regulon	0	0	0	0	0
Streptococcal Mga Regulon	0	0	0	0	0
Streptococcus pyogenes virulence regulators	0	0	0	0	0
VieSAB signal transduction system of Vibrio	0	0	0	0	0
Resistance to antibiotics and toxic compounds	39	20	12	2	1
Aminoglycoside adenylyltransferases	0	0	0	0	0
Arsenic resistance	4	1	1	1	0
Bacitracin Stress Response	0	0	0	0	0
Beta-lactamase	6	2	3	0	0
BlaR1 Family Regulatory Sensor-transducer Disambiguation	0	0	0	0	0
Cadmium resistance	7	4	3	0	0
Cobalt-zinc-cadmium resistance	10	5	3	0	1
Copper homeostasis	8	5	2	1	0
Copper homeostasis: copper tolerance	0	0	0	0	0
Fosfomycin resistance	0	0	0	0	0
Integrons	0	0	0	0	0
Lysozyme inhibitors	0	0	0	0	0
Mercuric reductase	2	2	0	0	0
Mercury resistance operon	0	0	0	0	0
Methicillin resistance in Staphylococci	0	0	0	0	0
MexA-MexB-OprM Multidrug Efflux System	0	0	0	0	0
MexC-MexD-OprJ Multidrug Efflux System	0	0	0	0	0
MexE-MexF-OprN Multidrug Efflux System	0	0	0	0	0
Multidrug efflux pump in Campylobacter jejuni (CmeABC operon)	0	0	0	0	0
Multidrug Resistance Efflux Pumps	0	0	0	0	0
Multidrug Resistance, 2-protein version Found in Gram-positive bacteria	0	0	0	0	0
Multidrug Resistance, Tripartite Systems Found in Gram Negative Bacteria	0	0	0	0	0
Multiple Antibiotic Resistance MAR locus	0	0	0	0	0
Resistance to fluoroquinolones	0	0	0	0	0
Resistance to Vancomycin	0	0	0	0	0
Streptococcus pneumoniae Vancomycin Tolerance Locus	0	0	0	0	0
Streptothricin resistance	0	0	0	0	0
Teicoplanin-resistance in Staphylococcus	0	0	0	0	0
Tetracycline resistance, ribosome protection type	0	0	0	0	0
The mdtABCD multidrug resistance cluster	0	0	0	0	0
Tolerance to colicin E2	0	0	0	0	0
USS-DB-1	0	0	0	0	0
USS-DB-2	0	0	0	0	0
USS-DB-3	0	0	0	0	0
USS-DB-4	0	0	0	0	0
USS-DB-5	0	0	0	0	0
USS-DB-6	0	0	0	0	0
Zinc resistance	2	1	0	0	0
Toxins and superantigens	0	0	0	0	0
Cholera toxin	0	0	0	0	0
Cytolethal distending toxin of Campylobacter jejuni	0	0	0	0	0
Pertussis toxin	0	0	0	0	0
Prophage-encoded Exotoxins	0	0	0	0	0
SLO-NADGH Locus	0	0	0	0	0
Staphylococcus Two-component and Pore-forming Cytolysins	0	0	0	0	0
Streptococcus agalactiae hemolysin operon	0	0	0	0	0
Streptolysin S Biosynthesis and Transport	0	0	0	0	0
Type III, Type IV, Type VI, ESAT secretion systems	0	0	0	0	0
ESAT-6 proteins secretion system in Actinobacteria	0	0	0	0	0
ESAT-6 proteins secretion system in Firmicutes	0	0	0	0	0
Mannose-sensitive hemagglutinin type 4 pilus	0	0	0	0	0
Toxin co-regulated pilus	0	0	0	0	0
Type 4 conjugative transfer system, IncI1 type	0	0	0	0	0
Type 4 secretion and conjugative transfer	0	0	0	0	0
Type III secretion system	0	0	0	0	0
Type III secretion system orphans	0	0	0	0	0
Type IV pilus	0	0	0	0	0
Type VI secretion systems	0	0	0	0	0
Virulence unnamed	25	16	1	1	0
Accessory colonization factor	0	0	0	0	0
Bacterial cyanide production and tolerance mechanisms	0	0	0	0	0
C jejuni colonization of chick caeca	0	0	0	0	0
Pseudomonas quinolone signal PQS	0	0	0	0	0
Streptococcus agalactiae virulome	0	0	0	0	0
Streptococcus pyogenes Virulome	0	0	0	0	0
Ton and Tol transport systems	25	16	1	1	0
Grand Total	7045	2810	856	226	67

## Sheet: Publish_suppl_full_genes
		Gene variants / bp		SEED			RefSeq
			FigFam	Product	Subsystem	ACC	Product
		5.66038	fig|118168.3.peg.7258	hypothetical protein	- none -	WP_006106176.1	4-oxalocrotonate tautomerase
		4.73373	fig|118168.3.peg.290	Nitrogen regulatory protein P-II	Ammonia assimilation	WP_006098071.1	nitrogen regulatory protein P-II
		4.56621	.	.			cytochrome c biogenesis factor
		4.46927	.	.		WP_044207901.1	hypothetical protein
		4.46429	fig|118168.3.peg.5016	hypothetical protein	- none -	WP_044209138.1	hypothetical protein
		4.3956	.	.		WP_006101572.1	hypothetical protein
		4.25532	.	.		WP_044210144.1	hypothetical protein
		4.21836	fig|118168.3.peg.7142	COG2968: Uncharacterized conserved protein	- none -	WP_044210994.1	hypothetical protein
		4.13081	.	.		WP_044204122.1	hypothetical protein
		4.05728	fig|118168.3.peg.6712	Ferredoxin	- none -	WP_044210675.1	hypothetical protein
		4.00943	fig|118168.3.peg.2551	Superfamily II DNA and RNA helicases	- none -	WP_006100683.1	hypothetical protein
		3.98406	fig|118168.3.peg.3038	Tryptophan-rich protein DUF2389, Ssr2843 homolog	- none -	WP_006101082.1	hypothetical protein
		3.9557	fig|118168.3.peg.5248	Transaldolase (EC 2.2.1.2)	Pentose phosphate pathway	WP_006103638.1	transaldolase
		3.91645	fig|118168.3.peg.5874	Adenylate cyclase (EC 4.6.1.1)	- none -	WP_006104437.1	Fis family transcriptional regulator
		3.90625	fig|118168.3.peg.6831	tRNA pseudouridine synthase B (EC 4.2.1.70)	CBSS-138119.3.peg.2719, tRNA processing	WP_006105621.1	tRNA pseudouridine synthase B
		3.8961	.	.		WP_006106564.1	hypothetical protein
		3.89222	fig|118168.3.peg.2374	Endonuclease V (EC 3.1.21.7)	DNA repair, bacterial	WP_044206527.1	endonuclease V
		3.82979	fig|118168.3.peg.3390	FIG00872807: hypothetical protein	- none -	WP_006101333.1	phospholipid-binding domain family
		3.80228	.	.			transposase
		3.74332	fig|118168.3.peg.535	FIG00568660: hypothetical protein	- none -	WP_044204615.1	hypothetical protein
		3.69318	fig|118168.3.peg.3236	Probable Co/Zn/Cd efflux system membrane fusion protein	Cobalt-zinc-cadmium resistance	WP_006101302.1	RND transporter
		3.6526	fig|118168.3.peg.6275	Octaprenyl-diphosphate synthase (EC 2.5.1.-) / Dimethylallyltransferase (EC 2.5.1.1) / Geranyltranstransferase (farnesyldiphosphate synthase) (EC 2.5.1.10) / Geranylgeranyl pyrophosphate synthetase (EC 2.5.1.29)	Carotenoids, Isoprenoid Biosynthesis, Polyprenyl Diphosphate Biosynthesis		polyprenyl synthetase
		3.64641	fig|118168.3.peg.4605	FIG00557478: hypothetical protein	- none -	WP_006102700.1	hypothetical protein
		3.64238	fig|118168.3.peg.3011	hypothetical protein	- none -	WP_044207167.1	hypothetical protein
		3.61217	fig|118168.3.peg.4539	hypothetical protein	- none -	WP_006102664.1	hypothetical protein
		3.60825	fig|118168.3.peg.4101	hypothetical protein	- none -	WP_006102340.1	hypothetical protein
		3.56846	fig|118168.3.peg.4940	Glycosyltransferase	CBSS-258594.1.peg.3339	WP_044209009.1	glycosyl transferase family 1
		3.53893	fig|118168.3.peg.6276	hypothetical protein	- none -	WP_006104845.1	hypothetical protein
		3.5	fig|118168.3.peg.2050	FIG00871940: hypothetical protein	- none -	WP_006100128.1	hypothetical protein
		3.44828	fig|118168.3.peg.5766	hypothetical protein	- none -	WP_006104231.1	hypothetical protein
		3.42612	fig|118168.3.peg.3406	hypothetical protein	- none -		hypothetical protein
		3.4135	fig|118168.3.peg.1411	ABC transporter ATP binding subunit	- none -	WP_006099347.1	ABC transporter ATP-binding protein
		3.38983	fig|118168.3.peg.4028	Kinesin light chain	- none -	WP_006102182.1	kinesin
		3.38346	.	.		WP_044210808.1	hypothetical protein
		3.375	fig|118168.3.peg.1874	Protein of unknown function DUF820	- none -	WP_006099634.1	hypothetical protein
		3.37423	fig|118168.3.peg.1619	Maltose/maltodextrin ABC transporter, substrate binding periplasmic protein MalE	Alpha-Amylase locus in Streptocococcus, Bacterial Chemotaxis, Maltose and Maltodextrin Utilization	WP_006099336.1	ABC transporter substrate-binding protein
		3.35637	fig|118168.3.peg.5985	Cytochrome d ubiquinol oxidase subunit II (EC 1.10.3.-)	Bacterial RNA-metabolizing Zn-dependent hydrolases, Conserved gene cluster associated with Met-tRNA formyltransferase, Terminal cytochrome d ubiquinol oxidases, Terminal cytochrome oxidases	WP_006104577.1	cytochrome oxidase
		3.35196	fig|118168.3.peg.2044	FIG00561242: hypothetical protein	- none -	WP_006100277.1	hypothetical protein
		3.35196	fig|118168.3.peg.3979	hypothetical protein	- none -	WP_006101939.1	hypothetical protein
		3.30189	fig|118168.3.peg.3906	FIG00562468: hypothetical protein	- none -	WP_044207907.1	hypothetical protein
		3.28685	fig|118168.3.peg.2421	hypothetical protein	- none -	WP_006100654.1	permease
		3.27869	fig|118168.3.peg.3023	hypothetical protein	- none -		hypothetical protein
		3.26433	fig|118168.3.peg.6892	glycosyl transferase, group 1 family protein	- none -	WP_006105739.1	glycosyl transferase family 1
		3.26087	fig|118168.3.peg.7112	hypothetical protein	- none -	WP_006105992.1	nitrogenase
		3.23741	fig|118168.3.peg.6558	protein of unknown function DUF86	- none -	WP_006105471.1	hypothetical protein
		3.21101	.	.		WP_044208963.1	hypothetical protein
		3.21101	.	.		WP_006105499.1	hypothetical protein
		3.20285	fig|118168.3.peg.4514	hypothetical protein	- none -	WP_006102652.1	hypothetical protein
		3.18665	fig|118168.3.peg.3388	hypothetical protein	- none -	WP_006101427.1	hypothetical protein
		3.17821	fig|118168.3.peg.1410	hypothetical protein	- none -	WP_006099311.1	glycosyltransferase family 2
		3.15871	fig|118168.3.peg.6271	UDP-glucose:sterol glucosyltransferase	- none -	WP_006104951.1	glycosyl transferase family 28
		3.15457	fig|118168.3.peg.3067	hypothetical protein	- none -	WP_006101060.1	hypothetical protein
		3.10621	fig|118168.3.peg.3337	3-oxoacyl-[acyl-carrier-protein] synthase, KASIII (EC 2.3.1.41)	Fatty Acid Biosynthesis FASII	WP_006101591.1	3-oxoacyl-ACP synthase
		3.10131	fig|118168.3.peg.1027	Probable RND efflux membrane fusion protein	- none -	WP_006099133.1	efflux transporter RND family%2C MFP subunit
		3.09278	.	.		WP_044204188.1	hypothetical protein
		3.06452	fig|118168.3.peg.5530	hypothetical protein	- none -	WP_006104076.1	hypothetical protein
		3.05677	fig|118168.3.peg.2553	periplasmic solute binding protein	- none -	WP_006100601.1	manganese ABC transporter substrate-binding protein
		3.04569	fig|118168.3.peg.81	COG3121: P pilus assembly protein, chaperone PapD	- none -	WP_044204368.1	pilus assembly protein%2C chaperone PapD
		3.0445	fig|118168.3.peg.5839	hypothetical protein	- none -	WP_006104485.1	hypothetical protein
		3.03738	fig|118168.3.peg.6017	23S rRNA protein	- none -	WP_044210051.1	four helix bundle protein
		3.01339	fig|118168.3.peg.7290	Transketolase (EC 2.2.1.1)	Calvin-Benson cycle, Pentose phosphate pathway		transketolase
		3.01275	fig|118168.3.peg.5952	Glutamate racemase (EC 5.1.1.3)	Glutamine, Glutamate, Aspartate and Asparagine Biosynthesis, Peptidoglycan Biosynthesis	WP_006104591.1	glutamate racemase
		3	.	.		WP_044204719.1	hypothetical protein
		2.95858	fig|118168.3.peg.1708	Lipoate-protein ligase A	Dehydrogenase complexes, Glycine cleavage system, Lipoic acid metabolism	WP_006099945.1	biotin/lipoate A/B protein ligase family
		2.95652	fig|118168.3.peg.328	Unnamed hypothetical gene product in the file!!	- none -	WP_006097799.1	hypothetical protein
		2.95203	.	.		WP_006101655.1	nodulation protein NfeD
		2.94118	fig|118168.3.peg.9	Sensory subunit of low CO2-induced protein complex, putative	- none -	WP_006097900.1	fasciclin domain protein
		2.94118	fig|118168.3.peg.6500	hypothetical protein	- none -	WP_006105256.1	hypothetical protein
		2.93478	fig|118168.3.peg.1593	putative purple acid phosphatase precursor	- none -	WP_006099277.1	serine/threonine phosphatase
		2.93478	fig|118168.3.peg.2752	Methionine synthase II (cobalamin-independent)	- none -	WP_006100910.1	methionine synthase
		2.92083	fig|118168.3.peg.2347	3-dehydroquinate synthase (EC 4.2.3.4)	Chorismate Synthesis, Common Pathway For Synthesis of Aromatic Compounds (DAHP synthase to chorismate)	WP_044206485.1	3-dehydroquinate synthase
		2.91734	fig|118168.3.peg.1863	hypothetical protein	- none -	WP_044205873.1	hypothetical protein
		2.91262	fig|118168.3.peg.7287	helix-turn-helix domain protein	- none -	WP_006106203.1	DNA-binding protein
		2.89608	fig|118168.3.peg.3460	hypothetical protein	- none -	WP_044207484.1	hypothetical protein
		2.89608	fig|118168.3.peg.6119	FIG00873889: hypothetical protein	- none -	WP_006104710.1	hypothetical protein
		2.88462	.	.		WP_044210140.1	cytochrome B6
		2.86624	fig|118168.3.peg.2298	hypothetical protein	- none -	WP_006100220.1	hypothetical protein
		2.86624	fig|118168.3.peg.3983	ABC transporter, permease protein, putative	- none -	WP_006102230.1	ABC transporter permease
		2.84091	fig|118168.3.peg.7050	cAMP-binding proteins - catabolite gene activator and regulatory subunit of cAMP-dependent protein kinases	CBSS-258594.1.peg.3339, Glutathione-regulated potassium-efflux system and associated functions, cAMP signaling in bacteria	WP_044210964.1	Crp/Fnr family transcriptional regulator
		2.83019	fig|118168.3.peg.6808	hypothetical protein	- none -	WP_044210769.1	DNA-binding domain-containing protein
		2.82776	fig|118168.3.peg.6503	FIG00871840: hypothetical protein	- none -	WP_006105323.1	hypothetical protein
		2.82564	fig|118168.3.peg.2590	Potassium uptake protein TrkH	Potassium homeostasis	WP_006100663.1	potassium transporter
		2.82427	fig|118168.3.peg.3580	Alpha/beta superfamily hydrolase	- none -	WP_006101678.1	hypothetical protein
		2.82158	fig|118168.3.peg.6373	Glycosyltransferase	CBSS-258594.1.peg.3339	WP_006105081.1	glycoside hydrolase
		2.8125	fig|118168.3.peg.6894	Glycosyl transferase, group 1	CBSS-258594.1.peg.3339, CBSS-258594.1.peg.3339	WP_006105742.1	glycosyl transferase family 1
		2.8065	fig|118168.3.peg.2451	Deoxyribose-phosphate aldolase (EC 4.1.2.4)	Deoxyribose and Deoxynucleoside Catabolism	WP_044206557.1	deoxyribose-phosphate aldolase
		2.7907	fig|118168.3.peg.2320	hypothetical protein	- none -	WP_044206468.1	hypothetical protein
		2.7907	.	.		WP_044210616.1	hypothetical protein
		2.78734	fig|118168.3.peg.2216	hypothetical protein	- none -	WP_006100215.1	PAS fold family
		2.78481	fig|118168.3.peg.1023	Na+/H+ antiporter	ZZ gjo need homes	WP_044205265.1	sodium:proton antiporter
		2.77045	fig|118168.3.peg.5172	hypothetical protein	- none -	WP_006103651.1	aldose 1-epimerase
		2.76498	fig|118168.3.peg.5478	hypothetical protein	- none -	WP_044209600.1	hypothetical protein
		2.75862	fig|118168.3.peg.1248	CRISPR-associated RecB family exonuclease Cas4b	CRISPRs		CRISPR-associated protein Cas4
		2.74424	fig|118168.3.peg.4710	Phosphate transport system permease protein PstA (TC 3.A.1.7.1)	High affinity phosphate transporter and control of PHO regulon, Phosphate metabolism	WP_006103070.1	phosphate ABC transporter permease
		2.71041	.	.		WP_006102294.1	PEP-CTERM domain protein
		2.70492	fig|118168.3.peg.6973	Oxalate/formate antiporter	- none -	WP_006105870.1	MFS transporter
		2.7027	fig|118168.3.peg.2554	ABC transporter related	- none -	WP_044206809.1	manganese ABC transporter ATP-binding protein
		2.69815	fig|118168.3.peg.1469	hypothetical protein	- none -	WP_006099375.1	hypothetical protein
		2.69576	fig|118168.3.peg.2046	ABC-type multidrug transport system, permease component	CBSS-196164.1.peg.1690	WP_006100195.1	ABC transporter
		2.68741	fig|118168.3.peg.5001	Methionine ABC transporter ATP-binding protein	Methionine Biosynthesis, Methionine Degradation	WP_006103343.1	ABC transporter
		2.68657	fig|118168.3.peg.6751	XisI protein-like protein	- none -	WP_006105521.1	XisI protein
		2.67062	fig|118168.3.peg.1630	two-component hybrid sensor and regulator	- none -	WP_006099425.1	ATPase%2C histidine kinase-%2C DNA gyrase B-%2C and HSP90-like domain protein
		2.65252	fig|118168.3.peg.4585	cAMP-binding proteins - catabolite gene activator and regulatory subunit of cAMP-dependent protein kinases	CBSS-258594.1.peg.3339, Glutathione-regulated potassium-efflux system and associated functions, cAMP signaling in bacteria	WP_006102727.1	cyclic nucleotide-binding protein
		2.65018	fig|118168.3.peg.4511	hypothetical protein	- none -	WP_006102616.1	hypothetical protein
		2.64317	fig|118168.3.peg.466	hypothetical protein	- none -	WP_006097858.1	hypothetical protein
		2.64317	fig|118168.3.peg.3459	XisI	- none -		fatty-acid oxidation protein subunit alpha
		2.64151	fig|118168.3.peg.3068	COG2110, Macro domain, possibly ADP-ribose binding module	- none -	WP_006101177.1	hypothetical protein
		2.6383	fig|118168.3.peg.3126	DNA sulfur modification protein DndB	DNA phosphorothioation	WP_044207305.1	DGQHR domain-containing protein
		2.63761	fig|118168.3.peg.5832	SAM-dependent methyltransferases	- none -	WP_006104428.1	methyltransferase
		2.6362	fig|118168.3.peg.4586	Permeases of the major facilitator superfamily	- none -	WP_006102588.1	hypothetical protein
		2.62295	fig|118168.3.peg.1757	FIG00563789: hypothetical protein	- none -	WP_006099781.1	hypothetical protein
		2.6178	fig|118168.3.peg.2231	hypothetical protein	- none -	WP_006100109.1	hypothetical protein
		2.58342	fig|118168.3.peg.327	hypothetical protein	- none -	WP_006098221.1	hypothetical protein
		2.5788	fig|118168.3.peg.2671	ABC-type phosphate transport system, permease component	- none -	WP_006100384.1	hypothetical protein
		2.57669	fig|118168.3.peg.4804	Phosphatidylglycerophosphatase B (EC 3.1.3.27)	- none -	WP_006103046.1	PAP2 superfamily protein
		2.57164	fig|118168.3.peg.7385	FIG01150241: hypothetical protein	- none -	WP_006106305.1	hypothetical protein
		2.57086	fig|118168.3.peg.6838	Circadian clock protein KaiC	Cyanobacterial Circadian Clock	WP_006105684.1	circadian clock protein KaiC
		2.56959	fig|118168.3.peg.3843	hypothetical protein	- none -	WP_006102057.1	hypothetical protein
		2.55152	fig|118168.3.peg.341	Phosphate ABC transporter, periplasmic phosphate-binding protein PstS (TC 3.A.1.7.1)	High affinity phosphate transporter and control of PHO regulon, Phosphate metabolism	WP_044204264.1	phosphate ABC transporter substrate-binding protein
		2.54958	fig|118168.3.peg.5505	Circadian oscillation regulator KaiB	- none -	WP_006104052.1	KaiB domain protein
		2.54777	fig|118168.3.peg.1122	transcriptional regulator	- none -	WP_044205298.1	ArsR family transcriptional regulator
		2.54609	fig|118168.3.peg.5868	Phosphate regulon sensor protein PhoR (SphS) (EC 2.7.13.3)	- none -	WP_006104443.1	two-component system sensor histidine kinase
		2.54237	fig|118168.3.peg.5222	2-oxo-hepta-3-ene-1,7-dioic acid hydratase (EC 4.2.-.-)	- none -	WP_006103613.1	hypothetical protein
		2.53807	fig|118168.3.peg.1473	hypothetical protein	- none -	WP_006099413.1	hypothetical protein
		2.537	fig|118168.3.peg.1780	FIG00561713: hypothetical protein	- none -	WP_006099949.1	hypothetical protein
		2.53432	fig|118168.3.peg.938	Iron-sulfur cluster assembly scaffold protein NifU	Nitrogen fixation	WP_006098987.1	nitrogen fixation protein NifU
		2.53165	fig|118168.3.peg.7559	hypothetical protein	- none -	WP_006106566.1	hypothetical protein
		2.50929	fig|118168.3.peg.645	hypothetical protein	- none -	WP_006098552.1	FAD dependent oxidoreductase
		2.50784	fig|118168.3.peg.2811	Gamma-glutamyltranspeptidase (EC 2.3.2.2)	Glutathione: Biosynthesis and gamma-glutamyl cycle	WP_006100887.1	gamma-glutamyltransferase
		2.5	fig|118168.3.peg.6590	hypothetical protein	- none -	WP_044210598.1	hypothetical protein
		2.49169	fig|118168.3.peg.5430	3-isopropylmalate dehydratase small subunit (EC 4.2.1.33)	Branched-Chain Amino Acid Biosynthesis, Leucine Biosynthesis	WP_006103767.1	isopropylmalate isomerase
		2.48902	fig|118168.3.peg.5713	Ribonuclease III (EC 3.1.26.3)	CBSS-176299.4.peg.1292, RNA processing and degradation, bacterial	WP_044209805.1	ribonuclease III
		2.46851	fig|118168.3.peg.3123	DNA sulfur modification protein DndD	DNA phosphorothioation	WP_006101100.1	DNA sulfur modification protein DndD
		2.46637	fig|118168.3.peg.4802	Two-component system response regulator	- none -	WP_006102977.1	chemotaxis protein CheY
		2.46238	fig|118168.3.peg.1167	FIG056164: rhomboid family serine protease	- none -	WP_006098942.1	peptidase S54
		2.4607	fig|118168.3.peg.2448	Multidrug efflux transporter, MFS family	- none -	WP_006100473.1	hypothetical protein
		2.45283	fig|118168.3.peg.1592	hypothetical protein	- none -	WP_006099469.1	hypothetical protein
		2.44499	fig|118168.3.peg.6380	hypothetical protein	- none -	WP_044210452.1	proline hydroxylase
		2.44275	fig|118168.3.peg.2415	putative transposase	- none -	WP_006100415.1	transposase
		2.42588	fig|118168.3.peg.3868	FIG00846714: hypothetical protein	- none -	WP_006101996.1	hypothetical protein
		2.42494	fig|118168.3.peg.2550	Shikimate 5-dehydrogenase I alpha (EC 1.1.1.25)	CBSS-281090.3.peg.464, Chorismate Synthesis, Common Pathway For Synthesis of Aromatic Compounds (DAHP synthase to chorismate)	WP_006100557.1	shikimate 5-dehydrogenase
		2.42291	fig|118168.3.peg.6109	FIG00662554: hypothetical protein	- none -	WP_006104786.1	hypothetical protein
		2.41935	fig|118168.3.peg.145	hypothetical protein	- none -	WP_006097988.1	hypothetical protein
		2.41935	fig|118168.3.peg.2753	Methionine synthase II (cobalamin-independent)	- none -	WP_006100960.1	sugar transferase
		2.41692	fig|118168.3.peg.7614	hydrolase, haloacid dehalogenase-like family	- none -	WP_006106647.1	haloacid dehalogenase
		2.41187	fig|118168.3.peg.3592	NAD-reducing hydrogenase subunit HoxE (EC 1.12.1.2)	Hydrogenases	WP_044207783.1	bidirectional hydrogenase complex protein HoxE
		2.40642	fig|118168.3.peg.904	FIG01178974: hypothetical protein	- none -	WP_006098837.1	hypothetical protein
		2.40453	fig|118168.3.peg.6611	N-acetylmannosamine-6-phosphate 2-epimerase (EC 5.1.3.9)	Sialic Acid Metabolism	WP_044210637.1	acetylmannosamine-6-phosphate 2-epimerase
		2.40175	fig|118168.3.peg.948	hypothetical protein	- none -	WP_006098885.1	hypothetical protein
		2.4	fig|118168.3.peg.4453	hypothetical protein	- none -	WP_006102590.1	hypothetical protein
		2.39521	fig|118168.3.peg.1387	probable large ATP-binding protein	- none -	WP_052307433.1	hypothetical protein
		2.39521	fig|118168.3.peg.3926	Phosphoglycerate mutase	- none -	WP_006101854.1	phosphoglycerate mutase family protein
		2.39334	fig|118168.3.peg.7558	4-amino-4-deoxy-L-arabinose transferase and related glycosyltransferases of PMT family	- none -	WP_006106562.1	glycosyltransferase
		2.39234	fig|118168.3.peg.375	hypothetical protein	- none -	WP_006098052.1	hypothetical protein
		2.38908	fig|118168.3.peg.3645	hypothetical protein	- none -	WP_006101625.1	hypothetical protein
		2.38727	fig|118168.3.peg.3538	two-component response regulator	- none -	WP_006101731.1	chemotaxis protein CheY
		2.38532	fig|118168.3.peg.6376	dTDP-4-dehydrorhamnose 3,5-epimerase (EC 5.1.3.13)	Rhamnose containing glycans, dTDP-rhamnose synthesis	WP_006105188.1	dTDP-4-dehydrorhamnose 3%2C5-epimerase
		2.37705	fig|118168.3.peg.2607	FIG01191399: hypothetical protein	- none -	WP_044206673.1	low-complexity protein
		2.36938	fig|118168.3.peg.340	Possible porin precursor	- none -	WP_006098290.1	carbohydrate porin
		2.36814	fig|118168.3.peg.60	Octaprenyl-diphosphate synthase (EC 2.5.1.-) / Dimethylallyltransferase (EC 2.5.1.1) / Geranyltranstransferase (farnesyldiphosphate synthase) (EC 2.5.1.10) / Geranylgeranyl pyrophosphate synthetase (EC 2.5.1.29)	Carotenoids, Isoprenoid Biosynthesis, Polyprenyl Diphosphate Biosynthesis	WP_006097808.1	farnesyl-diphosphate synthase
		2.36686	fig|118168.3.peg.707	fdxN element excision controlling factor protein	- none -	WP_006098372.1	fatty-acid oxidation protein subunit alpha
		2.36376	fig|118168.3.peg.1613	Long-chain-fatty-acid--CoA ligase (EC 6.2.1.3)	Biotin biosynthesis	WP_006099562.1	AMP-binding protein
		2.35889	fig|118168.3.peg.142	hypothetical protein	- none -	WP_006098182.1	glycoside hydrolase
		2.35849	fig|118168.3.peg.4880	hypothetical protein	- none -	WP_006103181.1	hypothetical protein
		2.35294	fig|118168.3.peg.3823	hypothetical protein	- none -		hypothetical protein
		2.35294	fig|118168.3.peg.3886	FIG00873947: hypothetical protein	- none -	WP_006102109.1	hypothetical protein
		2.3511	fig|118168.3.peg.3226	FIG00556279: hypothetical protein	- none -	WP_044207353.1	esterase
		2.34694	fig|118168.3.peg.4438	hypothetical protein	- none -	WP_052307520.1	hypothetical protein
		2.33969	fig|118168.3.peg.2361	Serine--glyoxylate aminotransferase (EC 2.6.1.45)	Glycerate metabolism, Photorespiration (oxidative C2 cycle), Serine-glyoxylate cycle, Threonine degradation	WP_006100169.1	class V aminotransferase
		2.33794	fig|118168.3.peg.3630	hypothetical protein	- none -	WP_006101847.1	hypothetical protein
		2.33281	fig|118168.3.peg.2605	Transcriptional regulator	- none -	WP_006100723.1	hypothetical protein
		2.32992	fig|118168.3.peg.6378	Glucose-1-phosphate thymidylyltransferase (EC 2.7.7.24)	Rhamnose containing glycans, dTDP-rhamnose synthesis	WP_006105191.1	glucose-1-phosphate thymidylyltransferase
		2.32399	fig|118168.3.peg.804	Phosphoglucosamine mutase (EC 5.4.2.10)	Sialic Acid Metabolism, UDP-N-acetylmuramate from Fructose-6-phosphate Biosynthesis	WP_006098360.1	phosphoglucosamine mutase
		2.31855	fig|118168.3.peg.4435	Multicopper oxidase	Copper homeostasis	WP_044208558.1	multicopper oxidase
		2.31788	.	.		WP_044205174.1	hypothetical protein
		2.3175	fig|118168.3.peg.385	two-component hybrid sensor and regulator	- none -	WP_006098014.1	response regulator receiver domain protein
		2.31362	fig|118168.3.peg.1958	sugar-non-specific nuclease inhibitor NuiA homolog	- none -	WP_006099918.1	nuclease
		2.30769	fig|118168.3.peg.1326	hypothetical protein	- none -	WP_006099286.1	hypothetical protein
		2.30415	fig|118168.3.peg.2240	hypothetical protein	- none -	WP_052307449.1	hypothetical protein
		2.30415	fig|118168.3.peg.3715	Sll2007 protein	- none -		HNH endonuclease
		2.30263	fig|118168.3.peg.601	hypothetical protein	- none -	WP_006098701.1	hypothetical protein
		2.29787	fig|118168.3.peg.5493	Diaminopimelate decarboxylase (EC 4.1.1.20)	Lysine Biosynthesis DAP Pathway	WP_006103994.1	decarboxylase
		2.2977	fig|118168.3.peg.3572	D-3-phosphoglycerate dehydrogenase (EC 1.1.1.95)	Glycine and Serine Utilization, Pyridoxin (Vitamin B6) Biosynthesis, Serine Biosynthesis	WP_006101794.1	hydroxyacid dehydrogenase
		2.29759	fig|118168.3.peg.887	FIG00876515: hypothetical protein	- none -	WP_006098685.1	hypothetical protein
		2.29592	fig|118168.3.peg.3150	hypothetical protein	- none -	WP_006101288.1	hypothetical protein
		2.29508	fig|118168.3.peg.7478	hypothetical protein	- none -	WP_006106445.1	prevent-host-death family protein%2C putative
		2.29226	fig|118168.3.peg.4966	unknown protein	- none -		peptidase
		2.28833	fig|118168.3.peg.4745	hypothetical protein	- none -	WP_044208812.1	hypothetical protein
		2.28426	fig|118168.3.peg.3342	hypothetical protein	- none -	WP_006101549.1	haloacid dehalogenase
		2.28426	fig|118168.3.peg.4004	FIG00565255: hypothetical protein	- none -	WP_006102195.1	hypothetical protein
		2.28261	fig|118168.3.peg.3739	Cold-shock DEAD-box protein A	- none -	WP_006101673.1	transposase
		2.28137	fig|118168.3.peg.6137	hypothetical protein	- none -	WP_006104693.1	hypothetical protein
		2.26904	fig|118168.3.peg.6941	hypothetical protein	- none -	WP_006105798.1	hypothetical protein
		2.26629	fig|118168.3.peg.5582	FIG00556630: hypothetical protein	- none -	WP_052307550.1	hypothetical protein
		2.26493	fig|118168.3.peg.6992	Pentapeptide repeat family protein	- none -	WP_006105829.1	Pentapeptide repeat protein
		2.25881	fig|118168.3.peg.1611	Long-chain-fatty-acid--CoA ligase (EC 6.2.1.3)	Biotin biosynthesis	WP_006099403.1	Condensation domain protein
		2.25724	fig|118168.3.peg.4023	Phosphoribosylformylglycinamidine synthase, synthetase subunit (EC 6.3.5.3)	De Novo Purine Biosynthesis	WP_006102360.1	phosphoribosylformylglycinamidine synthase
		2.25564	fig|118168.3.peg.4892	hypothetical protein	- none -	WP_044209065.1	AbrB family transcriptional regulator
		2.24719	fig|118168.3.peg.3725	Glycosyltransferase	- none -	WP_006101641.1	hypothetical protein
		2.24599	fig|118168.3.peg.1689	Glycosyl transferase, family 2	- none -	WP_044205951.1	glycosyltransferase
		2.24057	fig|118168.3.peg.2871	Formamidopyrimidine-DNA glycosylase (EC 3.2.2.23)	DNA Repair Base Excision	WP_006100850.1	formamidopyrimidine-DNA glycosylase
		2.23805	fig|118168.3.peg.7095	Porphobilinogen synthase (EC 4.2.1.24)	Heme and Siroheme Biosynthesis, Zinc regulated enzymes	WP_006105932.1	delta-aminolevulinic acid dehydratase
		2.23614	fig|118168.3.peg.1862	3-oxoacyl-[acyl-carrier-protein] synthase, KASII (EC 2.3.1.41)	Fatty Acid Biosynthesis FASII	WP_006099694.1	hypothetical protein
		2.2356	fig|118168.3.peg.6290	hypothetical protein	- none -	WP_006104857.1	hypothetical protein
		2.23547	fig|118168.3.peg.3277	Biopolymer transport protein ExbD/TolR	Ton and Tol transport systems	WP_052307487.1	biopolymer transporter ExbD
		2.23325	fig|118168.3.peg.848	Histidinol-phosphatase [alternative form] (EC 3.1.3.15)	Histidine Biosynthesis	WP_006098607.1	inositol monophosphatase
		2.23167	fig|118168.3.peg.844	Aldo-keto reductase	- none -	WP_044204993.1	2%2C5-didehydrogluconate reductase
		2.23048	fig|118168.3.peg.2315	hypothetical protein	- none -	WP_006100341.1	hypothetical protein
		2.22717	fig|118168.3.peg.5	Maltodextrin glucosidase (EC 3.2.1.20)	Maltose and Maltodextrin Utilization	WP_006097770.1	alpha-glucosidase
		2.21574	fig|118168.3.peg.5497	Asparagine synthetase [glutamine-hydrolyzing] (EC 6.3.5.4)	Cyanophycin Metabolism, Glutamine, Glutamate, Aspartate and Asparagine Biosynthesis	WP_006103956.1	asparagine synthase
		2.21053	fig|118168.3.peg.4709	Phosphate transport system permease protein PstC (TC 3.A.1.7.1)	High affinity phosphate transporter and control of PHO regulon, Phosphate metabolism	WP_006102878.1	phosphate ABC transporter permease
		2.20949	fig|118168.3.peg.754	hypothetical protein	- none -	WP_006098540.1	hypothetical protein
		2.20588	.	.			transposase
		2.20588	fig|118168.3.peg.7256	[NiFe] hydrogenase metallocenter assembly protein HypE	NiFe hydrogenase maturation	WP_006106177.1	hydrogenase assembly protein HupF
		2.20264	.	.		WP_006102837.1	SpoVT / AbrB like domain protein
		2.20228	fig|118168.3.peg.1602	Exodeoxyribonuclease VII large subunit (EC 3.1.11.6)	DNA repair, bacterial	WP_044205704.1	exodeoxyribonuclease VII large subunit
		2.1978	fig|118168.3.peg.5939	hypothetical protein	- none -	WP_044209970.1	hypothetical protein
		2.1978	fig|118168.3.peg.7025	hypothetical protein	- none -	WP_044210934.1	hypothetical protein
		2.19436	fig|118168.3.peg.6153	Flavodoxin reductases (ferredoxin-NADPH reductases) family 1	- none -	WP_006104736.1	hypothetical protein
		2.19419	fig|118168.3.peg.2437	hypothetical protein	- none -	WP_006100641.1	peptide ABC transporter permease
		2.19178	fig|118168.3.peg.1416	Adrenodoxin reductase	- none -	WP_006099438.1	FAD dependent oxidoreductase
		2.18281	fig|118168.3.peg.3333	Cryptochrome	DNA repair, bacterial photolyase	WP_006101387.1	cryptochrome%2C DASH family
		2.18156	fig|118168.3.peg.1651	Membrane-bound metallopeptidase	- none -	WP_006099429.1	hypothetical protein
		2.18103	fig|118168.3.peg.3208	Putative N-acetylgalactosaminyl-diphosphoundecaprenol glucuronosyltransferase	Teichuronic acid biosynthesis		glycosyl transferase
		2.17984	fig|118168.3.peg.3024	LemA family protein	- none -	WP_006101074.1	LemA family
		2.17786	fig|118168.3.peg.278	FIG00564566: hypothetical protein	- none -	WP_052307402.1	hypothetical protein
		2.17765	fig|118168.3.peg.4007	Gamma-glutamyltranspeptidase (EC 2.3.2.2)	Glutathione: Biosynthesis and gamma-glutamyl cycle	WP_044208201.1	gamma-glutamyltranspeptidase
		2.17707	fig|118168.3.peg.5647	Two-component response regulator	- none -	WP_006104165.1	chemotaxis protein CheY
		2.17254	fig|118168.3.peg.3234	RND multidrug efflux transporter; Acriflavin resistance protein	- none -	WP_044207356.1	acriflavine resistance protein B
		2.17028	fig|118168.3.peg.2223	Chemotaxis protein CheC -- inhibitor of MCP methylation	Bacterial Chemotaxis, CBSS-323850.3.peg.3142	WP_006100336.1	chemotaxis protein CheC
		2.16346	fig|118168.3.peg.6991	FOG: HEAT repeat	- none -	WP_006105792.1	hypothetical protein
		2.16216	.	.		WP_006105213.1	hypothetical protein
		2.15736	fig|118168.3.peg.3284	hypothetical protein	- none -	WP_006101411.1	hypothetical protein
		2.15633	fig|118168.3.peg.5180	hypothetical protein	- none -	WP_006103697.1	calcium-binding protein
		2.15219	fig|118168.3.peg.344	Type II secretory pathway, ATPase PulE/Tfp pilus assembly pathway, ATPase PilB	- none -	WP_006098248.1	hypothetical protein
		2.14133	fig|118168.3.peg.940	Nitrogenase FeMo-cofactor synthesis FeS core scaffold and assembly protein NifB	Nitrogen fixation	WP_006098948.1	Dinitrogenase iron-molybdenum cofactor domain protein
		2.13816	fig|118168.3.peg.2250	FIG00877091: hypothetical protein	- none -	WP_006100069.1	hypothetical protein
		2.13816	fig|118168.3.peg.4835	hypothetical protein	- none -	WP_044208931.1	hypothetical protein
		2.13816	fig|118168.3.peg.6933	Glycosyltransferase (EC 2.4.1.-)	- none -	WP_006105856.1	hypothetical protein
		2.1322	fig|118168.3.peg.4770	hypothetical protein	- none -	WP_052307530.1	hypothetical protein
		2.12766	fig|118168.3.peg.43	Arsenical resistance operon repressor	Arsenic resistance	WP_044204077.1	transcriptional regulator
		2.12766	fig|118168.3.peg.6162	hypothetical protein	- none -	WP_006104692.1	hypothetical protein
		2.12202	fig|118168.3.peg.3807	COG2363	- none -	WP_044207876.1	hypothetical protein
		2.1148	fig|118168.3.peg.3584	Conserved domain protein	- none -	WP_006101704.1	hypothetical protein
		2.11132	fig|118168.3.peg.6595	hypothetical protein	- none -	WP_044210604.1	hypothetical protein
		2.10526	.	.		WP_006100178.1	hypothetical protein
		2.1025	fig|118168.3.peg.3302	3-oxoacyl-[acyl-carrier protein] reductase (EC 1.1.1.100)	Fatty Acid Biosynthesis FASII	WP_006101550.1	3-ketoacyl-ACP reductase
		2.0979	fig|118168.3.peg.5573	endopeptidase Clp ATP-binding chain	- none -	WP_006103944.1	hypothetical protein
		2.09424	fig|118168.3.peg.3693	hypothetical protein	- none -	WP_044207703.1	paclitaxel/taxanoid biosynthesis susceptibility protein TS1
		2.09318	fig|118168.3.peg.3209	Retinal pigment epithelial membrane protein	- none -	WP_006101279.1	Retinal pigment epithelial membrane protein
		2.09098	fig|118168.3.peg.5757	Cation-transporting ATPase	- none -	WP_044209874.1	ATPase
		2.09059	fig|118168.3.peg.2897	hypothetical protein	- none -	WP_044206966.1	hypothetical protein
		2.08955	fig|118168.3.peg.3821	hypothetical protein	- none -	WP_044207880.1	hypothetical protein
		2.08668	fig|118168.3.peg.148	putative protein	- none -	WP_006097828.1	hypothetical protein
		2.08117	fig|118168.3.peg.520	Oligopeptide transport ATP-binding protein OppF (TC 3.A.1.5.1)	ABC transporter oligopeptide (TC 3.A.1.5.1)	WP_006098481.1	mannose-1-phosphate guanyltransferase
		2.07055	fig|118168.3.peg.1925	hypothetical protein	- none -		transporter
		2.06259	fig|118168.3.peg.7293	serine/threonine protein kinase	- none -	WP_006106219.1	serine/threonine protein kinase
		2.06186	.	.		WP_006104497.1	hypothetical protein
		2.05327	fig|118168.3.peg.2825	Inner membrane protein YqiK	YbbK		hypothetical protein
		2.04819	fig|118168.3.peg.3303	O-antigen export system, permease protein	Rhamnose containing glycans	WP_006101330.1	phosphate ABC transporter permease
		2.04655	fig|118168.3.peg.7051	hypothetical protein	- none -	WP_006105888.1	hypothetical protein
		2.04604	fig|118168.3.peg.2178	amino acid ABC transporter, amino acid-binding protein	- none -	WP_006100067.1	ABC transporter substrate-binding protein
		2.04467	fig|118168.3.peg.6189	Helicase, SNF2/RAD54 family	- none -	WP_006104920.1	helicase
		2.0428	fig|118168.3.peg.6141	ATP phosphoribosyltransferase (EC 2.4.2.17)	Histidine Biosynthesis	WP_006104711.1	ATP phosphoribosyltransferase
		2.04197	fig|118168.3.peg.2594	Putative sucrose phosphorylase (EC 2.4.1.7)	Maltose and Maltodextrin Utilization	WP_006100439.1	alpha-amylase
		2.03735	fig|118168.3.peg.589	DNA-cytosine methyltransferase (EC 2.1.1.37)	DNA repair, bacterial	WP_006098668.1	DNA methyltransferase
		2.03349	fig|118168.3.peg.4445	rRNA small subunit methyltransferase I	Heat shock dnaK gene cluster extended	WP_006102755.1	16S rRNA (cytidine(1402)-2'-O)-methyltransferase
		2.03327	fig|118168.3.peg.4731	6-phosphofructokinase (EC 2.7.1.11)	Glycolysis and Gluconeogenesis	WP_044208798.1	6-phosphofructokinase
		2.02808	fig|118168.3.peg.6511	hypothetical protein	- none -	WP_006105345.1	hypothetical protein
		2.02296	fig|118168.3.peg.1113	Circadian input kinase A	- none -	WP_006099076.1	PAS fold family
		2.02102	fig|118168.3.peg.1385	FIG01121542: hypothetical protein	- none -	WP_006099399.1	hypothetical protein
		2.019	fig|118168.3.peg.4129	hypothetical protein	- none -	WP_006102286.1	hypothetical protein
		2.01794	fig|118168.3.peg.3488	D-tyrosyl-tRNA(Tyr) deacylase	CBSS-342610.3.peg.283, D-tyrosyl-tRNA(Tyr) deacylase, Stringent Response, (p)ppGpp metabolism	WP_006101560.1	D-tyrosyl-tRNA(Tyr) deacylase
		2.01097	fig|118168.3.peg.3550	expressed protein	- none -	WP_006101795.1	hypothetical protein
		2.01072	fig|118168.3.peg.3782	4'-phosphopantetheinyl transferase (EC 2.7.8.-)	Fatty Acid Biosynthesis FASII	WP_006101898.1	4'-phosphopantetheinyl transferase
		2.00749	fig|118168.3.peg.3001	Type IV pilus biogenesis protein PilQ	- none -	WP_006101107.1	Bacterial type II and III secretion system protein
		2.0073	.	.		WP_044207416.1	hypothetical protein
		2.00669	fig|118168.3.peg.691	LPXTG-motif cell wall anchor domain protein	- none -	WP_006098576.1	hypothetical protein
		2.00445	fig|118168.3.peg.3235	FIG00563433: hypothetical protein	- none -	WP_044207359.1	hypothetical protein
		2	fig|118168.3.peg.2051	hypothetical protein	- none -	WP_006100133.1	hypothetical protein
		2	fig|118168.3.peg.4861	hypothetical protein	- none -	WP_006103162.1	hypothetical protein

## Sheet: Publish_suppl_full_summary
		Subsystem		Number of genes between variant rate of:				Score
			all	0-1%	1-2%	2-3%	+3%
		cAMP signaling in bacteria	87	52	11	0	0	-24.1971
		CO2 uptake, carboxysome	64	35	10	0	0	-15.5711
		Photosystem II	21	4	0	0	0	-8.94251
		Bacterial Cell Division	25	14	2	0	0	-8.3094
		Phycobilisome	18	2	0	0	0	-7.66501
		DNA-replication	26	16	3	0	0	-7.56701
		Entner-Doudoroff Pathway	20	9	1	0	0	-7.34845
		Ribosome SSU bacterial	16	2	0	0	0	-6.81334
		SigmaB stress responce regulation	23	8	3	0	0	-6.28951
		Chlorophyll Biosynthesis	17	10	1	0	0	-6.07095
		Respiratory Complex I	14	6	0	0	0	-5.96167
		Cyanobacterial Circadian Clock	35	21	4	1	0	-5.80651
		Peptidoglycan Biosynthesis	19	14	2	0	0	-5.7544
		Photosystem I	12	2	0	0	0	-5.11001
		Ton and Tol transport systems	25	16	1	1	0	-5.05285
		Restriction-Modification System	14	2	1	0	0	-4.79345
		Oxidative stress	58	26	9	2	0	-4.69545
		tRNA aminoacylation	27	17	6	0	0	-4.48817
		Coenzyme B12 biosynthesis	16	9	2	0	0	-4.47689
		Glutaredoxins	13	3	1	0	0	-4.36762
		Glycerolipid and Glycerophospholipid Metabolism in Bacteria	10	5	0	0	0	-4.25834
		Purine conversions	10	4	0	0	0	-4.25834
		Queuosine-Archaeosine Biosynthesis	10	3	0	0	0	-4.25834
		Carboxysome	9	3	0	0	0	-3.83251
		Cobalamin synthesis	17	11	3	0	0	-3.7345
		Glycogen metabolism	17	12	3	0	0	-3.7345
		Bacterial Cytoskeleton	11	8	1	0	0	-3.51595
		ECF class transporters	8	3	0	0	0	-3.40667
		Proteolysis in bacteria, ATP-dependent	8	3	0	0	0	-3.40667
		Bacterial hemoglobins	10	9	1	0	0	-3.09011
		De Novo Pyrimidine Synthesis	10	6	1	0	0	-3.09011
		Glutathione: Non-redox reactions	10	7	1	0	0	-3.09011
		Inorganic Sulfur Assimilation	10	4	1	0	0	-3.09011
		N-linked Glycosylation in Bacteria	10	5	1	0	0	-3.09011
		NAD and NADP cofactor biosynthesis global	18	7	4	0	0	-2.99211
		Cytochrome B6-F complex	7	1	0	0	0	-2.98084
		Formaldehyde assimilation: Ribulose monophosphate pathway	7	4	0	0	0	-2.98084
		Polyamine Metabolism	7	5	0	0	0	-2.98084
		tRNA processing	7	2	0	0	0	-2.98084
		Cysteine Biosynthesis	15	6	3	0	0	-2.88284
		Ubiquinone Biosynthesis	12	5	2	0	0	-2.77356
		Arginine Biosynthesis extended	9	5	1	0	0	-2.66428
		Chlorophyll Degradation	9	7	1	0	0	-2.66428
		CBSS-251221.1.peg.1863	6	5	0	0	0	-2.555
		CBSS-83331.1.peg.3039	6	6	0	0	0	-2.555
		Macromolecular synthesis operon	6	2	0	0	0	-2.555
		NusA-TFII Cluster	6	1	0	0	0	-2.555
		Soluble cytochromes and functionally related electron carriers	6	2	0	0	0	-2.555
		Proline, 4-hydroxyproline uptake and utilization	14	6	3	0	0	-2.457
		Conserved gene cluster possibly involved in RNA metabolism	11	1	2	0	0	-2.34772
		Biogenesis of c-type cytochromes	8	6	1	0	0	-2.23845
		Glycerol and Glycerol-3-phosphate Uptake and Utilization	8	5	1	0	0	-2.23845
		pyrimidine conversions	8	3	1	0	0	-2.23845
		Branched-Chain Amino Acid Biosynthesis	21	9	2	1	0	-2.18129
		CBSS-312309.3.peg.1965	5	1	0	0	0	-2.12917
		CBSS-316057.3.peg.659	5	3	0	0	0	-2.12917
		CBSS-89187.3.peg.2957	5	3	0	0	0	-2.12917
		Cell envelope-associated LytR-CpsA-Psr transcriptional attenuators	5	2	0	0	0	-2.12917
		Putative TldE-TldD proteolytic complex	5	3	0	0	0	-2.12917
		Pyruvate metabolism II: acetyl-CoA, acetogenesis from pyruvate	5	3	0	0	0	-2.12917
		Anaerobic respiratory reductases	10	4	2	0	0	-1.92189
		Coenzyme A Biosynthesis	7	5	1	0	0	-1.81261
		Fermentations: Lactate	7	5	1	0	0	-1.81261
		Lactose and Galactose Uptake and Utilization	7	4	1	0	0	-1.81261
		Universal GTPases	7	4	1	0	0	-1.81261
		ABC transporter alkylphosphonate (TC 3.A.1.9.1)	4	4	0	0	0	-1.70334
		Biogenesis of cytochrome c oxidases	4	1	0	0	0	-1.70334
		CBSS-316279.3.peg.746	4	1	0	0	0	-1.70334
		Choline and Betaine Uptake and Betaine Biosynthesis	4	3	0	0	0	-1.70334
		D-gluconate and ketogluconates metabolism	4	3	0	0	0	-1.70334
		Listeria surface proteins: Internalin-like proteins	4	3	0	0	0	-1.70334
		Nitrate and nitrite ammonification	4	4	0	0	0	-1.70334
		Plastoquinone Biosynthesis	4	2	0	0	0	-1.70334
		RNA polymerase bacterial	4	1	0	0	0	-1.70334
		RNA processing and degradation, bacterial	4	3	0	0	0	-1.70334
		TCA Cycle	4	3	0	0	0	-1.70334
		Threonine and Homoserine Biosynthesis	4	2	0	0	0	-1.70334
		Trehalose Biosynthesis	4	2	0	0	0	-1.70334
		Fermentations: Mixed acid	12	5	3	0	0	-1.60533
		Tryptophan synthesis	9	5	2	0	0	-1.49606
		Potassium homeostasis	22	9	3	1	0	-1.43889
		Urea decomposition	17	9	5	0	0	-1.39806
		Arginine and Ornithine Degradation	6	3	1	0	0	-1.38678
		Bilin Biosynthesis	6	2	1	0	0	-1.38678
		Putative sulfate assimilation cluster	6	4	1	0	0	-1.38678
		Riboflavin, FMN and FAD metabolism	6	1	1	0	0	-1.38678
		Rubrerythrin	6	2	1	0	0	-1.38678
		Glycolate, glyoxylate interconversions	8	5	2	0	0	-1.07022
		CBSS-316057.3.peg.563	5	2	1	0	0	-0.960945
		Peptide methionine sulfoxide reductase	5	2	1	0	0	-0.960945
		Respiratory dehydrogenases 1	5	3	1	0	0	-0.960945
		Ribosome biogenesis bacterial	5	2	1	0	0	-0.960945
		Zinc regulated enzymes	5	2	1	0	0	-0.960945
		Alanine biosynthesis	13	6	4	0	0	-0.862944
		CBSS-196164.1.peg.1690	12	5	0	1	0	-0.685228
		Phosphate metabolism	7	2	2	0	0	-0.644389
		CMP-N-acetylneuraminate Biosynthesis	4	0	1	0	0	-0.535111
		KDO2-Lipid A biosynthesis	4	2	1	0	0	-0.535111
		Lipoprotein Biosynthesis	4	1	1	0	0	-0.535111
		Mannose Metabolism	4	2	1	0	0	-0.535111
		Persister Cells	4	2	1	0	0	-0.535111
		Protein chaperones	4	2	1	0	0	-0.535111
		F0F1-type ATP synthase	9	1	3	0	0	-0.327832
		Heme and Siroheme Biosynthesis	11	8	0	1	0	-0.259394
		Chorismate: Intermediate for synthesis of PAPA antibiotics, PABA, anthranilate, 3-hydroxyanthranilate and more.	6	4	2	0	0	-0.218555
		Recycling of Peptidoglycan Amino Acids	6	4	2	0	0	-0.218555
		Glycolysis and Gluconeogenesis	13	7	1	1	0	0.057162
		Murein Hydrolases	16	10	6	0	0	0.196003
		De Novo Purine Biosynthesis	12	6	1	1	0	0.482996
		Cadmium resistance	7	4	3	0	0	0.523835
		Thiamin biosynthesis	7	4	3	0	0	0.523835
		CBSS-176299.4.peg.1292	9	1	0	1	0	0.592273
		CBSS-222523.1.peg.1311	4	1	2	0	0	0.633113
		Creatine and Creatinine Degradation	4	1	2	0	0	0.633113
		DNA repair, UvrABC system	4	2	2	0	0	0.633113
		Lipoic acid metabolism	4	2	2	0	0	0.633113
		Teichoic and lipoteichoic acids biosynthesis	4	2	2	0	0	0.633113
		Beta-lactamase	6	2	3	0	0	0.949669
		Menaquinone and Phylloquinone Biosynthesis	6	1	3	0	0	0.949669
		Biotin biosynthesis	24	10	2	2	0	0.965992
		Heat shock dnaK gene cluster extended	16	4	3	1	0	1.11611
		CRISPRs	13	4	2	1	0	1.22539
		Dehydrogenase complexes	13	6	2	1	0	1.22539
		Hydrogenases	10	6	1	1	0	1.33466
		ZZ gjo need homes	12	7	2	1	0	1.65122
		Photorespiration (oxidative C2 cycle)	9	3	1	1	0	1.7605
		DNA Repair Base Excision	6	4	0	1	0	1.86978
		Serine-glyoxylate cycle	11	4	2	1	0	2.07705
		Pyridoxin (Vitamin B6) Biosynthesis	5	3	0	1	0	2.29561
		CBSS-84588.1.peg.1247	11	3	6	0	0	2.32517
		Methionine Biosynthesis	13	5	3	1	0	2.39361
		Lysine Biosynthesis DAP Pathway	7	3	1	1	0	2.61217
		Copper homeostasis	8	5	2	1	0	3.35456
		Chorismate Synthesis	12	5	0	2	0	3.73955
		ABC transporter oligopeptide (TC 3.A.1.5.1)	7	2	2	1	0	3.78039
		Arsenic resistance	4	1	1	1	0	3.88967
		Glycine and Serine Utilization	9	4	3	1	0	4.09695
		Glycine cleavage system	6	2	2	1	0	4.20622
		Cyanophycin Metabolism	8	3	3	1	0	4.52278
		Glycerate metabolism	8	2	3	1	0	4.52278
		NiFe hydrogenase maturation	8	1	3	1	0	4.52278
		Nitrogen fixation	9	6	0	2	0	5.01705
		Glutathione-regulated potassium-efflux system and associated functions	10	5	1	2	0	5.75944
		Histidine Biosynthesis	11	6	2	2	0	6.50183
		Calvin-Benson cycle	17	6	0	0	1	7.6862
		Glutathione: Biosynthesis and gamma-glutamyl cycle	5	2	1	2	0	7.88861
		Sialic Acid Metabolism	5	1	1	2	0	7.88861
		Maltose and Maltodextrin Utilization	14	5	5	2	0	8.729
		Conserved gene cluster associated with Met-tRNA formyltransferase	17	13	1	0	1	8.85442
		High affinity phosphate transporter and control of PHO regulon	13	5	1	3	0	8.90672
		Bacterial RNA-metabolizing Zn-dependent hydrolases	10	6	0	0	1	10.667
		Ammonia assimilation	12	5	1	0	1	10.9836
		Glutamine, Glutamate, Aspartate and Asparagine Biosynthesis	13	8	2	0	1	11.726
		Bacterial Chemotaxis	26	17	3	1	1	11.7831
		Rhamnose containing glycans	12	3	4	3	0	12.8372
		Carotenoids	15	10	0	1	1	12.9626
		Pentose phosphate pathway	4	3	0	0	1	13.222
		Cobalt-zinc-cadmium resistance	10	5	3	0	1	14.1717
		DNA repair, bacterial	23	12	1	2	1	15.149
		Isoprenoid Biosynthesis	11	3	1	1	1	15.8342
		Polyprenyl Diphosphate Biosynthesis	5	2	0	1	1	17.221
		CBSS-258594.1.peg.3339	35	16	2	4	1	20.0567
		Fatty Acid Biosynthesis FASII	27	7	3	3	1	20.2069
		Average						0.00124094
		Median						-1.39806
		Standard Deviation						5.81648
